# Supplementary material for: 2-Chloro-N-(3-chloro­phen­yl)acetamide
Source: Acta Crystallogr Sect E Struct Rep Online. 2009 Apr 2;65(Pt 5):o949. doi: 10.1107/S1600536809011660 (PMC2977650; doi:10.1107/S1600536809011660)
Supplement: Supplementary file 2 [file e-65-0o949-Isup2.hkl]

# 
# h,k,l, Fc-squared, Fo-squared, sigma(Fo-squared) and status flag 
# 
data_I
_shelx_title ' GA4 P212121' 
_shelx_refln_list_code          4 
_shelx_F_calc_maximum      158.32 
_exptl_crystal_F_000       832.00 
_reflns_d_resolution_high  0.8304 
 
loop_ 
 _symmetry_equiv_pos_as_xyz 
 'x, y, z' 
 '-x+1/2, -y, z+1/2' 
 'x+1/2, -y+1/2, -z' 
 '-x, y+1/2, -z+1/2' 
 
_cell_length_a     4.8970 
_cell_length_b    17.3790 
_cell_length_c    21.4840 
_cell_angle_alpha  90.000 
_cell_angle_beta   90.000 
_cell_angle_gamma  90.000 
 
_shelx_F_squared_multiplier     1.000 
 
loop_ 
 _refln_index_h 
 _refln_index_k 
 _refln_index_l 
 _refln_F_squared_calc 
 _refln_F_squared_meas 
 _refln_F_squared_sigma 
 _refln_observed_status 
   2   0   0     1006.45     1042.85     46.91 o 
   4   0   0      263.13      286.45     45.17 o 
   1   1   0     1285.72     1237.11     15.14 o 
   2   1   0      962.14      961.65     16.07 o 
   3   1   0      100.33      106.70     14.52 o 
   4   1   0       88.20       75.80     21.85 o 
   5   1   0       20.55       -7.38     39.63 o 
   1   2   0        1.49        6.90      9.13 o 
   2   2   0      273.49      278.69     11.28 o 
   3   2   0      751.37      783.17     17.87 o 
   4   2   0        9.96       -4.64     20.66 o 
   5   2   0       20.91      -36.63     36.63 o 
   1   3   0       18.25       17.21     11.86 o 
   2   3   0      166.83      167.09     11.24 o 
   3   3   0       11.10      -11.54     12.35 o 
   4   3   0        7.10      -14.11     38.15 o 
   5   3   0        0.27       14.00     42.87 o 
   0   4   0     6205.48     6216.31     24.41 o 
   1   4   0      913.44     1027.49     15.82 o 
   2   4   0       43.25       22.98     10.34 o 
   3   4   0     2043.86     2144.11     22.51 o 
   4   4   0      103.78       81.32     39.12 o 
   5   4   0       20.08       60.19     56.78 o 
   1   5   0     1535.19     1478.18     18.25 o 
   2   5   0     1907.11     1848.38     12.97 o 
   3   5   0        9.12       15.93     17.28 o 
   4   5   0      127.25      132.89     41.18 o 
   5   5   0        0.28       32.09     95.28 o 
   0   6   0     6000.26     5794.51     54.82 o 
   1   6   0     4835.12     5015.91     35.29 o 
   2   6   0       57.59       54.57      8.91 o 
   3   6   0       10.28       25.89     17.80 o 
   4   6   0       80.55      125.16     31.74 o 
   5   6   0       42.28       33.73     42.96 o 
   1   7   0      269.56      287.43     12.87 o 
   2   7   0      601.06      657.05     20.10 o 
   3   7   0      106.35       99.29     18.64 o 
   4   7   0       13.77       18.93     30.03 o 
   5   7   0        0.10      -42.10     42.10 o 
   0   8   0     5070.32     5173.65     59.04 o 
   1   8   0        1.13       -0.46     11.73 o 
   2   8   0      120.06      161.51     17.83 o 
   3   8   0      221.43      258.74     24.05 o 
   4   8   0        4.47       54.26     38.09 o 
   5   8   0        9.31      -22.65     83.04 o 
   1   9   0      637.13      605.11     18.45 o 
   2   9   0        1.31       -7.12     20.17 o 
   3   9   0      180.28      209.62     35.93 o 
   4   9   0        1.10       82.37     39.95 o 
   5   9   0       21.23       30.07     94.67 o 
   0  10   0     1567.32     1611.78     26.12 o 
   1  10   0        1.29       14.55     15.38 o 
   2  10   0      281.44      330.32     25.88 o 
   3  10   0     2002.02     2074.07     46.34 o 
   4  10   0       24.63       67.39     43.00 o 
   5  10   0       22.22       18.82     97.52 o 
   1  11   0      546.65      495.32     20.50 o 
   2  11   0        7.90      -24.89     24.89 o 
   3  11   0      133.31      186.66     47.68 o 
   4  11   0       27.39      121.46     89.19 o 
   5  11   0        0.40       18.69     46.88 o 
   0  12   0       28.53       43.33     27.26 o 
   1  12   0      500.26      472.12     21.35 o 
   2  12   0      793.16      770.68     31.46 o 
   3  12   0       81.84      157.91     30.77 o 
   4  12   0        4.24       94.87     88.72 o 
   1  13   0      279.99      303.80     29.19 o 
   2  13   0      381.19      425.61     43.87 o 
   3  13   0       11.69       80.93     31.37 o 
   4  13   0       10.37       -7.61     38.98 o 
   0  14   0      356.76      401.38     73.54 o 
   1  14   0       47.23       23.82     26.80 o 
   2  14   0       19.71       21.73     27.39 o 
   3  14   0        0.29      -56.45     93.43 o 
   4  14   0      162.82      177.36     85.51 o 
   1  15   0      188.45      236.95     34.68 o 
   2  15   0      217.82      215.89     69.32 o 
   3  15   0        5.90      -31.25     69.33 o 
   4  15   0       11.93       51.39     89.00 o 
   0  16   0       98.28       83.88     34.91 o 
   1  16   0      247.07      244.52     35.88 o 
   2  16   0       29.98       91.45     44.73 o 
   3  16   0      275.74      260.22     70.03 o 
   1  17   0        5.38       34.43     81.11 o 
   2  17   0        2.66      102.59    190.71 o 
   3  17   0        3.60      142.89     60.96 o 
   0  18   0     1563.10     1525.14     52.19 o 
   1  18   0      114.30       81.45     79.98 o 
   2  18   0        0.01      -50.04     53.92 o 
   3  18   0        0.15       60.53     75.07 o 
   1  19   0        5.37      177.65     45.06 o 
   2  19   0        0.32      161.76     64.68 o 
   0  20   0      280.83      478.58    241.58 o 
   1   0   1       87.72      111.63     13.45 o 
   2   0   1     1477.96     1499.21     18.06 o 
   3   0   1     2934.58     2809.34     31.66 o 
   4   0   1        3.01        2.54     21.47 o 
   5   0   1        6.35      -40.21     52.20 o 
  -5   1   1       25.16      -18.78     46.62 o 
  -4   1   1       34.80       38.92     22.00 o 
  -3   1   1        2.51        8.64     15.67 o 
  -2   1   1      535.43      604.44     15.09 o 
  -1   1   1     1420.33     1342.00     26.70 o 
   1   1   1     1401.42     1342.82     13.61 o 
   2   1   1      548.52      603.62     14.67 o 
   3   1   1        1.36        5.21     18.13 o 
   4   1   1       36.05       74.19     24.27 o 
   5   1   1       25.18       97.32    128.03 o 
  -5   2   1      144.36      103.88     37.23 o 
  -4   2   1       12.74        2.57     23.79 o 
  -3   2   1       61.67       65.39     15.39 o 
  -2   2   1      886.48      875.53     14.35 o 
  -1   2   1     9538.37     9500.10     76.19 o 
   0   2   1       43.31       47.11      9.49 o 
   1   2   1     9397.90     9541.76     53.87 o 
   2   2   1      891.81      851.48     13.04 o 
   3   2   1       65.33       33.75     14.43 o 
   4   2   1       13.76       18.28     21.17 o 
   5   2   1      143.70      161.01     42.49 o 
  -5   3   1      113.72      146.85     50.62 o 
  -4   3   1       83.29       62.84     29.68 o 
  -3   3   1      352.11      349.95     15.51 o 
  -2   3   1      585.38      591.63     13.67 o 
  -1   3   1     8978.76     9162.76     27.46 o 
   0   3   1     4640.34     4715.79     34.86 o 
   1   3   1     9047.69     9230.68     22.14 o 
   2   3   1      586.71      599.72     12.24 o 
   3   3   1      367.10      382.06     15.75 o 
   4   3   1       82.63       28.86     38.19 o 
   5   3   1      113.20       78.22    101.70 o 
  -5   4   1       22.45       28.62     35.92 o 
  -4   4   1      193.20      212.22     49.16 o 
  -3   4   1      855.26      804.74     31.35 o 
  -2   4   1      751.21      796.71     12.77 o 
  -1   4   1     5716.39     5820.87     27.45 o 
   0   4   1    14520.27    14700.56     70.36 o 
   1   4   1     5716.08     5730.95     23.88 o 
   2   4   1      761.17      797.32     10.42 o 
   3   4   1      854.86      869.33     17.75 o 
   4   4   1      190.41      291.83     41.15 o 
   5   4   1       20.60      -22.51     41.33 o 
  -5   5   1       10.90       42.66     61.42 o 
  -4   5   1      120.68      140.17     32.81 o 
  -3   5   1       76.94      123.76     22.33 o 
  -2   5   1     1055.96     1053.39     18.06 o 
  -1   5   1       92.65       98.18     12.20 o 
   0   5   1     1100.82     1080.42     11.20 o 
   1   5   1       82.35       75.58     12.55 o 
   2   5   1     1080.86     1116.61     11.63 o 
   3   5   1       76.02       82.97     19.64 o 
   4   5   1      115.44      169.96     40.61 o 
   5   5   1       10.63       47.72    113.96 o 
  -5   6   1        3.21        1.19     39.32 o 
  -4   6   1       81.67       82.38     26.85 o 
  -3   6   1      217.22      226.44     24.33 o 
  -2   6   1     1135.08     1125.66     15.89 o 
  -1   6   1       48.69       35.61     10.96 o 
   0   6   1      454.47      496.29     10.13 o 
   1   6   1       49.68       38.91     11.66 o 
   2   6   1     1139.39     1133.94     17.15 o 
   3   6   1      224.23      232.94     21.51 o 
   4   6   1       81.95       65.99     56.83 o 
  -5   7   1       25.16       65.06     57.06 o 
  -4   7   1       28.31       41.02     26.70 o 
  -3   7   1      206.41      202.44     24.23 o 
  -2   7   1      863.55      904.50     20.72 o 
  -1   7   1      922.67      911.80     13.85 o 
   0   7   1     5539.86     5583.60     39.10 o 
   1   7   1      941.59      938.27     19.59 o 
   2   7   1      840.36      839.24     16.73 o 
   3   7   1      200.51      246.56     34.61 o 
   4   7   1       29.08      -34.98     59.70 o 
   5   7   1       25.44      204.92     59.55 o 
  -5   8   1       20.13       -2.60     43.78 o 
  -4   8   1      189.03      203.20     40.07 o 
  -3   8   1      228.06      271.06     30.06 o 
  -2   8   1     2382.36     2467.23     28.63 o 
  -1   8   1     1271.35     1271.47     16.82 o 
   0   8   1       51.78       74.76     10.15 o 
   1   8   1     1223.50     1160.20     16.34 o 
   2   8   1     2385.38     2402.62     29.09 o 
   3   8   1      230.39      296.16     52.73 o 
   4   8   1      193.22      273.81    122.61 o 
   5   8   1       20.76       79.14     54.94 o 
  -5   9   1        6.04      120.80     61.43 o 
  -4   9   1      129.71      148.04     32.76 o 
  -3   9   1       78.29       74.61     29.99 o 
  -2   9   1       68.30       80.05     17.51 o 
  -1   9   1      197.36      223.38     15.09 o 
   0   9   1     1064.85     1103.55     22.26 o 
   1   9   1      193.27      198.74     15.51 o 
   2   9   1       72.40       64.54     16.99 o 
   3   9   1       76.03       49.94     42.55 o 
   4   9   1      126.44       83.71     46.34 o 
   5   9   1        5.98      137.66    140.97 o 
  -5  10   1        2.89       79.25     58.83 o 
  -4  10   1      336.99      363.25     37.11 o 
  -3  10   1       53.47       53.93     31.16 o 
  -2  10   1      285.53      282.31     31.38 o 
  -1  10   1      207.59      169.40     15.99 o 
   0  10   1     3105.48     3037.78     27.86 o 
   1  10   1      201.20      188.91     18.62 o 
   2  10   1      289.78      266.69     25.30 o 
   3  10   1       52.03       11.43     38.92 o 
   4  10   1      330.95      286.92     46.16 o 
   5  10   1        3.06       72.53     65.27 o 
  -5  11   1        6.31      -35.10     46.43 o 
  -4  11   1       19.49       32.43     35.46 o 
  -3  11   1      184.59      166.59     31.99 o 
  -2  11   1        7.40       -3.41     21.69 o 
  -1  11   1      380.05      381.66     18.45 o 
   0  11   1      350.25      356.45     19.99 o 
   1  11   1      385.36      388.88     21.12 o 
   2  11   1       10.03       30.06     23.79 o 
   3  11   1      189.09      160.51     72.16 o 
   4  11   1       19.04      -41.27     41.27 o 
   5  11   1        6.31       15.90     62.80 o 
  -4  12   1       20.91       64.13     47.82 o 
  -3  12   1      139.82      199.82     54.90 o 
  -2  12   1      379.72      385.61     28.91 o 
  -1  12   1       61.37       83.69     17.38 o 
   0  12   1       47.52       58.27     18.95 o 
   1  12   1       58.92       50.91     20.13 o 
   2  12   1      391.22      436.90     29.82 o 
   3  12   1      134.09      118.10     29.32 o 
   4  12   1       21.04       -7.29     42.67 o 
  -4  13   1       36.43      220.43     69.80 o 
  -3  13   1       25.57        3.16     41.37 o 
  -2  13   1      609.70      653.10     38.95 o 
  -1  13   1      258.44      220.02     21.01 o 
   0  13   1     1245.57     1301.03     28.37 o 
   1  13   1      249.59      242.86     25.32 o 
   2  13   1      607.45      629.30     67.87 o 
   3  13   1       24.03       63.06     47.82 o 
   4  13   1       37.30      134.14     46.74 o 
  -4  14   1        4.95       14.05     59.84 o 
  -3  14   1      232.29      207.38     53.14 o 
  -2  14   1      348.91      334.76     38.99 o 
  -1  14   1      743.22      754.83     26.51 o 
   0  14   1        4.09       44.89     22.17 o 
   1  14   1      744.59      729.91     32.91 o 
   2  14   1      338.52      279.63     29.30 o 
   3  14   1      229.51      284.78     66.31 o 
   4  14   1        5.21      193.46     67.32 o 
  -4  15   1       12.17       56.55     61.75 o 
  -3  15   1        3.89      109.75     61.83 o 
  -2  15   1       37.74      110.92     37.45 o 
  -1  15   1       65.06       37.37     43.66 o 
   0  15   1      185.77      147.22     24.06 o 
   1  15   1       59.37       64.17     25.85 o 
   2  15   1       36.40       -3.85     35.90 o 
   3  15   1        4.16        6.47     56.03 o 
   4  15   1       12.11       73.94     39.30 o 
  -3  16   1       25.33       62.37     73.28 o 
  -2  16   1       42.93       99.65     41.55 o 
  -1  16   1      347.92      331.51     36.56 o 
   0  16   1      365.30      381.82     27.89 o 
   1  16   1      346.73      450.85     39.71 o 
   2  16   1       40.12       77.53     40.09 o 
   3  16   1       26.36      149.32     74.03 o 
  -3  17   1       30.46       83.97    138.12 o 
  -2  17   1        7.59      -58.53     58.53 o 
  -1  17   1       51.49       19.62     35.87 o 
   0  17   1       93.30      187.82     32.57 o 
   1  17   1       54.36       46.15     37.98 o 
   2  17   1        6.44      -53.93     53.93 o 
   3  17   1       30.40      249.16     72.18 o 
  -3  18   1       24.20      211.25     46.85 o 
  -2  18   1      106.33      373.45     66.19 o 
  -1  18   1       43.72      180.67     39.25 o 
   0  18   1       16.44      -30.05     30.05 o 
   1  18   1       47.15       77.32     57.96 o 
   2  18   1      107.35      208.12     43.72 o 
   3  18   1       24.92      135.80     66.92 o 
  -2  19   1        9.91        6.23     56.37 o 
  -1  19   1      183.45      -40.39     40.39 o 
   0  19   1       12.65      -55.86     55.86 o 
   1  19   1      184.75      190.61     41.39 o 
   2  19   1        9.91      180.38     59.58 o 
  -1  20   1      156.16      291.21     66.29 o 
   0  20   1       49.42       32.27     42.43 o 
   1  20   1      153.71      388.30     57.44 o 
   1   0   2      416.58      442.37     16.41 o 
   2   0   2        1.14        4.16     13.27 o 
   3   0   2     1517.14     1616.42     30.07 o 
   4   0   2      498.98      585.95     28.81 o 
   5   0   2        0.02      -29.71     29.71 o 
  -5   1   2       69.44      114.40     33.04 o 
  -4   1   2       85.02       65.51     26.34 o 
  -3   1   2      101.70       80.57     19.21 o 
  -2   1   2      556.12      547.44     13.11 o 
  -1   1   2     9700.40     9993.60     86.55 o 
   0   1   2     1206.26     1086.05     20.79 o 
   1   1   2     9729.99     9884.61     73.35 o 
   2   1   2      541.08      516.27     11.45 o 
   3   1   2      100.29       96.29     18.30 o 
   4   1   2       83.54       67.97     25.20 o 
   5   1   2       69.83       49.81     38.86 o 
  -5   2   2       22.18       45.36     43.47 o 
  -4   2   2       60.08       48.19     25.95 o 
  -3   2   2      260.87      274.76     19.36 o 
  -2   2   2     6185.95     6257.45     42.56 o 
  -1   2   2     3413.84     3636.90     33.80 o 
   0   2   2       70.83       82.94      9.23 o 
   1   2   2     3309.61     3442.82     18.95 o 
   2   2   2     6154.52     6241.04     24.89 o 
   3   2   2      262.28      275.28     17.40 o 
   4   2   2       60.39       79.54     24.47 o 
   5   2   2       21.45      128.37     41.00 o 
  -5   3   2       14.83      -17.78     40.35 o 
  -4   3   2       19.29        7.19     31.14 o 
  -3   3   2      188.91      196.69     19.60 o 
  -2   3   2     3096.56     3048.06     18.43 o 
  -1   3   2     2826.16     2875.39     17.75 o 
   0   3   2     3320.70     3012.26     27.14 o 
   1   3   2     2971.08     3085.95     31.98 o 
   2   3   2     3053.95     3018.99     20.87 o 
   3   3   2      205.18      228.15     15.39 o 
   4   3   2       21.30      -28.30     28.30 o 
   5   3   2       14.40       84.12     42.08 o 
  -5   4   2       49.08      -16.02     31.72 o 
  -4   4   2       70.47       93.81     31.57 o 
  -3   4   2     1078.26     1112.03     25.29 o 
  -2   4   2      324.67      305.16     11.74 o 
  -1   4   2     7720.80     7843.96    101.51 o 
   0   4   2      144.84      177.32      9.83 o 
   1   4   2     7751.68     7597.61     67.37 o 
   2   4   2      318.31      306.08      8.96 o 
   3   4   2     1077.90     1158.76     26.06 o 
   5   4   2       50.22      -75.57     80.33 o 
  -5   5   2       86.85      166.63     55.52 o 
  -4   5   2       90.74      125.59     32.33 o 
  -3   5   2       51.26       63.93     20.04 o 
  -2   5   2      871.82      893.20     12.39 o 
  -1   5   2      374.82      368.66     11.46 o 
   0   5   2     1206.83     1077.40     13.39 o 
   1   5   2      394.99      368.40     12.33 o 
   2   5   2      861.17      908.73     12.50 o 
   3   5   2       48.76       54.96     18.42 o 
   4   5   2       87.71       14.23     56.82 o 
   5   5   2       87.61       92.37     81.72 o 
  -5   6   2       51.79      111.06     72.22 o 
  -4   6   2       52.83       53.01     31.39 o 
  -3   6   2      316.31      337.40     22.92 o 
  -2   6   2     1356.68     1336.04     16.11 o 
  -1   6   2     3749.66     3773.80     32.90 o 
   0   6   2       68.08       71.59      8.68 o 
   1   6   2     3698.12     3679.63     23.91 o 
   2   6   2     1353.40     1326.92     19.54 o 
   3   6   2      321.45      331.51     22.57 o 
   4   6   2       53.46       34.15     56.41 o 
  -5   7   2      101.13      181.70     43.61 o 
  -4   7   2       99.50       68.17     27.09 o 
  -3   7   2       15.21       -6.43     21.21 o 
  -2   7   2      493.88      488.73     19.51 o 
  -1   7   2        4.84       -0.12     11.62 o 
   0   7   2      165.25      131.37      8.94 o 
   1   7   2        6.89        3.35     11.29 o 
   2   7   2      511.87      464.73     15.14 o 
   3   7   2       14.15       14.73     20.65 o 
   4   7   2      100.94        2.89     57.64 o 
  -5   8   2       10.89       71.35     51.35 o 
  -4   8   2       31.94       -0.21     32.98 o 
  -3   8   2       43.78       31.60     24.61 o 
  -2   8   2      259.71      274.77     19.10 o 
  -1   8   2     2932.40     2970.29     29.77 o 
   0   8   2      147.03      118.75      9.23 o 
   1   8   2     2971.96     3004.25     23.44 o 
   2   8   2      252.87      247.53     14.96 o 
   3   8   2       45.28       36.10     35.94 o 
   4   8   2       32.08       -5.56     58.26 o 
  -5   9   2       25.67      120.43     46.98 o 
  -4   9   2       17.64      -29.97     32.86 o 
  -3   9   2      299.50      316.66     28.61 o 
  -2   9   2      124.11      114.49     20.12 o 
  -1   9   2      543.13      556.56     15.43 o 
   0   9   2      275.29      246.11      9.99 o 
   1   9   2      570.16      590.61     14.90 o 
   2   9   2      124.35      139.81     20.39 o 
   3   9   2      296.91      334.10     44.35 o 
   4   9   2       18.81      -54.53     58.73 o 
  -5  10   2       12.25       99.34    140.64 o 
  -4  10   2       51.01      -11.45     33.39 o 
  -3  10   2      218.91      241.15     38.68 o 
  -2  10   2       63.09       79.68     21.81 o 
  -1  10   2      465.54      444.30     16.95 o 
   0  10   2      309.01      377.37     14.44 o 
   1  10   2      460.51      443.44     25.09 o 
   2  10   2       62.05       49.70     24.81 o 
   3  10   2      218.83      134.45     40.88 o 
   4  10   2       52.91       73.96     44.94 o 
  -4  11   2        5.70      -40.43     40.43 o 
  -3  11   2        7.98       11.10     26.35 o 
  -2  11   2       45.61       46.88     21.65 o 
  -1  11   2      294.60      293.38     17.42 o 
   0  11   2      234.69      237.57     15.93 o 
   1  11   2      295.01      282.43     20.67 o 
   2  11   2       44.95       70.67     26.01 o 
   3  11   2        9.32      -61.88     61.88 o 
   4  11   2        6.25      -33.27     59.92 o 
  -4  12   2       36.71       59.13     36.61 o 
  -3  12   2       37.35       33.43     28.10 o 
  -2  12   2      915.22      854.10     28.84 o 
  -1  12   2     1041.73      971.84     29.53 o 
   0  12   2      279.83      294.23     30.40 o 
   1  12   2     1043.49     1002.17     26.09 o 
   2  12   2      910.97      860.90     32.66 o 
   3  12   2       39.74       26.80     41.35 o 
   4  12   2       36.03      191.06     71.17 o 
  -4  13   2        9.34      151.13     49.75 o 
  -3  13   2       34.18      -24.79     28.02 o 
  -2  13   2       65.81       73.11     23.33 o 
  -1  13   2      196.86      185.97     18.33 o 
   0  13   2      138.35      125.11     22.36 o 
   1  13   2      193.54      195.99     25.96 o 
   2  13   2       63.85       46.82     27.74 o 
   3  13   2       35.87      -20.34     30.44 o 
   4  13   2       10.54      144.94     66.79 o 
  -4  14   2       51.89      115.58     46.18 o 
  -3  14   2       23.31       27.56     38.27 o 
  -2  14   2      118.34      125.21     24.47 o 
  -1  14   2      241.17      266.39     26.87 o 
   0  14   2     1301.20     1300.33     34.09 o 
   1  14   2      243.19      220.93     27.29 o 
   2  14   2      123.38      148.39     37.34 o 
   3  14   2       22.95       53.66     45.94 o 
   4  14   2       51.16       81.41    117.60 o 
  -4  15   2       57.33      -32.54     43.13 o 
  -3  15   2       45.27       90.93     51.60 o 
  -2  15   2       82.82       21.14     42.09 o 
  -1  15   2       35.61       38.23     25.99 o 
   0  15   2      385.53      383.27     40.97 o 
   1  15   2       37.05       58.51     31.43 o 
   2  15   2       82.89       93.80     61.37 o 
   3  15   2       44.54      126.84     71.28 o 
  -3  16   2       15.94      129.88     51.97 o 
  -2  16   2      106.84      103.61     40.82 o 
  -1  16   2      169.23      156.76     32.69 o 
   0  16   2       77.28       53.43     26.28 o 
   1  16   2      171.93      132.38     36.53 o 
   2  16   2      111.88        8.80     38.30 o 
   3  16   2       15.76      117.61     61.21 o 
  -3  17   2       14.13       10.00     44.73 o 
  -2  17   2      143.16      259.94     65.73 o 
  -1  17   2      255.02      263.01     64.09 o 
   0  17   2        3.26      -30.61     30.61 o 
   1  17   2      245.66      265.86     38.71 o 
   2  17   2      145.52      140.14     81.76 o 
   3  17   2       13.29       -2.48     69.11 o 
  -2  18   2       48.02      -50.78     62.62 o 
  -1  18   2       16.69      -36.44     36.44 o 
   0  18   2        3.21       87.20     24.92 o 
   1  18   2       16.81       49.19     36.55 o 
   2  18   2       46.35      218.67     44.00 o 
  -2  19   2       32.35      -57.70     57.70 o 
  -1  19   2       24.71      167.57     39.31 o 
   0  19   2        0.32      115.97     43.10 o 
   1  19   2       25.60       -5.84     38.36 o 
   2  19   2       31.86      -61.85     61.85 o 
  -1  20   2       23.62      252.56     56.45 o 
   0  20   2        3.58      -40.52     81.69 o 
   1  20   2       24.23      148.08     63.47 o 
   1   0   3      666.05      721.89     17.88 o 
   2   0   3     2914.57     2978.40     24.53 o 
   3   0   3       13.24       41.02     18.60 o 
   4   0   3      132.29      142.74     26.23 o 
   5   0   3        4.72      -39.74     39.74 o 
  -5   1   3       20.72       36.46     68.75 o 
  -4   1   3       95.44       94.60     26.07 o 
  -3   1   3      389.52      404.61     21.14 o 
  -2   1   3      933.05      908.45     19.05 o 
  -1   1   3     6962.38     7152.83     33.00 o 
   0   1   3      168.52      175.51     13.63 o 
   1   1   3     6960.17     7117.91     42.30 o 
   2   1   3      948.42      901.49     15.58 o 
   3   1   3      393.44      410.06     22.98 o 
   4   1   3       91.13       92.79     24.38 o 
   5   1   3       19.76       51.77     68.06 o 
  -5   2   3       87.09       18.00     51.12 o 
  -4   2   3       43.68       52.18     28.69 o 
  -3   2   3      450.11      487.73     20.57 o 
  -2   2   3      289.17      310.62     13.40 o 
  -1   2   3     3365.75     3395.03     21.49 o 
   0   2   3     3340.59     3220.76     28.41 o 
   1   2   3     3403.33     3470.53     18.83 o 
   2   2   3      289.61      304.60     12.52 o 
   3   2   3      455.69      474.87     19.61 o 
   4   2   3       40.40       86.66     28.13 o 
   5   2   3       88.21      141.82     82.32 o 
  -5   3   3       56.40       91.89     49.12 o 
  -4   3   3       10.06       22.81     30.26 o 
  -3   3   3      512.11      522.62     21.50 o 
  -2   3   3      244.30      254.64     13.21 o 
  -1   3   3     1253.08     1336.57     33.26 o 
   0   3   3      432.53      426.20     11.14 o 
   1   3   3     1329.90     1398.94     12.77 o 
   2   3   3      256.59      261.34     10.42 o 
   3   3   3      509.72      507.62     18.37 o 
   4   3   3       10.17       13.22     41.60 o 
  -5   4   3       18.35       -7.62     60.63 o 
  -4   4   3       93.60      122.87     32.08 o 
  -3   4   3     2203.36     2247.72     30.23 o 
  -2   4   3     1061.56     1091.23     17.58 o 
  -1   4   3    11123.90    11001.11     54.74 o 
   0   4   3    13842.88    13732.70    100.26 o 
   1   4   3    11111.85    10977.07     35.95 o 
   2   4   3     1075.04     1102.75     14.61 o 
   3   4   3     2213.47     2255.85     25.01 o 
   5   4   3       17.29       14.83     83.07 o 
  -5   5   3       48.13       50.96     36.75 o 
  -4   5   3       64.55       77.19     31.48 o 
  -3   5   3      173.17      214.16     21.03 o 
  -2   5   3        9.83       -1.13     13.69 o 
  -1   5   3      339.36      338.52     11.98 o 
   0   5   3     3453.32     3540.33     32.08 o 
   1   5   3      340.99      335.42     12.37 o 
   2   5   3       11.37       14.44      7.99 o 
   3   5   3      181.49      169.04     17.45 o 
   5   5   3       48.91      161.86     83.95 o 
  -5   6   3        1.85      -41.41     41.41 o 
  -4   6   3      103.64       71.69     32.12 o 
  -3   6   3        9.94        9.17     21.03 o 
  -2   6   3      663.33      648.71     28.99 o 
  -1   6   3      306.70      296.41     11.29 o 
   0   6   3     5411.53     5347.69     26.97 o 
   1   6   3      317.07      296.98     15.58 o 
   2   6   3      641.88      720.94     12.37 o 
   3   6   3       10.58        3.74     18.79 o 
   5   6   3        1.81      -88.21     88.21 o 
  -5   7   3        4.12      -71.27     71.27 o 
  -4   7   3       78.33       -5.73     27.33 o 
  -3   7   3      135.58      112.58     22.02 o 
  -2   7   3     3018.71     3002.63     70.19 o 
  -1   7   3      230.07      222.94     11.74 o 
   0   7   3      118.17       86.83      9.94 o 
   1   7   3      231.57      218.26     13.68 o 
   2   7   3     3044.24     2973.66     23.59 o 
   3   7   3      139.49      103.60     35.59 o 
  -5   8   3       23.73      -55.22     55.22 o 
  -4   8   3      128.92      117.18     33.54 o 
  -3   8   3      442.04      384.98     24.66 o 
  -2   8   3      511.53      508.55     19.66 o 
  -1   8   3      376.24      390.19     13.18 o 
   0   8   3      608.71      616.34     13.26 o 
   1   8   3      370.59      372.46     13.68 o 
   2   8   3      505.72      512.93     15.90 o 
   3   8   3      443.00      444.77     64.27 o 
  -5   9   3       17.29      -44.67     51.83 o 
  -4   9   3       46.03       48.29     36.69 o 
  -3   9   3       63.66       44.48     26.87 o 
  -2   9   3       50.27       67.58     17.99 o 
  -1   9   3     5500.30     5462.14     69.39 o 
   0   9   3      881.37      822.63     20.65 o 
   1   9   3     5512.06     5502.38     44.67 o 
   2   9   3       50.62      106.49     20.19 o 
   3   9   3       64.12       34.26     37.42 o 
  -4  10   3       19.96       17.51     33.90 o 
  -3  10   3      147.57      120.37     28.06 o 
  -2  10   3      165.43      147.19     19.53 o 
  -1  10   3     1124.11     1113.91     22.21 o 
   0  10   3      858.98      835.46     16.81 o 
   1  10   3     1137.93     1186.63     29.20 o 
   2  10   3      171.18      128.69     34.34 o 
   3  10   3      151.05      114.32     39.66 o 
  -4  11   3       41.32       57.31     47.78 o 
  -3  11   3      120.82      102.27     27.32 o 
  -2  11   3      140.21      114.15     21.51 o 
  -1  11   3      282.57      280.69     15.45 o 
   0  11   3        0.80       -8.98     13.33 o 
   1  11   3      269.90      293.38     22.23 o 
   2  11   3      140.60      139.69     25.82 o 
   3  11   3      124.36      121.02     42.24 o 
  -4  12   3       22.38       12.33     58.53 o 
  -3  12   3       42.76       61.91     29.63 o 
  -2  12   3      406.45      383.95     29.57 o 
  -1  12   3      587.29      572.65     18.54 o 
   0  12   3     1162.69     1145.88     25.73 o 
   1  12   3      570.98      627.77     28.95 o 
   2  12   3      412.55      437.74     31.96 o 
   3  12   3       42.20       18.67     40.25 o 
  -4  13   3       19.57        4.22     52.72 o 
  -3  13   3       94.16      125.00     36.46 o 
  -2  13   3      339.86      366.22     29.97 o 
  -1  13   3       31.50       42.82     17.08 o 
   0  13   3       58.12       27.34     20.72 o 
   1  13   3       32.26       35.70     25.09 o 
   2  13   3      344.47      447.97     30.58 o 
   3  13   3       92.91      120.75     72.45 o 
  -4  14   3       10.36      142.93     61.44 o 
  -3  14   3      436.47      457.33     34.30 o 
  -2  14   3       93.25       87.36     30.55 o 
  -1  14   3      439.66      379.68     28.26 o 
   0  14   3      541.19      511.81     32.12 o 
   1  14   3      437.04      407.23     30.30 o 
   2  14   3       97.64      117.52     46.37 o 
   3  14   3      436.30      480.13     67.10 o 
  -4  15   3       11.84      322.09     89.92 o 
  -3  15   3        4.14      -48.37     49.11 o 
  -2  15   3       72.86      154.63     63.64 o 
  -1  15   3       87.68       23.45     28.35 o 
   0  15   3        8.30       13.57     25.57 o 
   1  15   3       90.80       82.34     29.19 o 
   2  15   3       68.29       65.57     98.90 o 
   3  15   3        4.40       32.01     52.96 o 
  -3  16   3       48.47       -5.79     35.19 o 
  -2  16   3       49.10       88.10     62.71 o 
  -1  16   3      447.77      407.17     32.55 o 
   0  16   3      156.27      174.79     24.39 o 
   1  16   3      455.91      409.84     40.87 o 
   2  16   3       48.00      107.96     44.33 o 
   3  16   3       49.94      -58.99     58.99 o 
  -3  17   3       32.39      140.92     70.45 o 
  -2  17   3        3.54      -63.04     63.04 o 
  -1  17   3      210.05      191.70     39.39 o 
   0  17   3       58.27       41.08     24.22 o 
   1  17   3      208.72      240.40     65.70 o 
   2  17   3        4.39       73.41     42.76 o 
   3  17   3       33.04       42.47     45.66 o 
  -2  18   3        8.96       57.96     60.46 o 
  -1  18   3       41.94       96.74     56.45 o 
   0  18   3      223.20       90.51     43.05 o 
   1  18   3       39.49       54.50     58.63 o 
   2  18   3        8.93      -43.05     43.05 o 
  -2  19   3       20.68      221.80     61.13 o 
  -1  19   3       21.41      145.01     53.60 o 
   0  19   3      213.37      263.93     77.60 o 
   1  19   3       22.34      240.89     84.50 o 
   2  19   3       18.58      226.03     69.64 o 
  -1  20   3       19.56      -11.04     51.26 o 
   0  20   3      157.78      224.20    198.57 o 
   1  20   3       19.51      -11.50     52.41 o 
   0   0   4      383.85      366.11     24.96 o 
   1   0   4    25066.10    25021.96    156.85 o 
   2   0   4      140.64      130.03     14.17 o 
   3   0   4       53.54       60.79     19.06 o 
   4   0   4      567.93      501.89     33.52 o 
   5   0   4      114.10      163.97     32.44 o 
  -5   1   4       94.46      133.09     49.62 o 
  -4   1   4      403.34      457.72     28.63 o 
  -3   1   4      127.46      119.79     19.55 o 
  -2   1   4     2415.73     2383.91     23.88 o 
  -1   1   4    12846.78    13048.73     71.92 o 
   0   1   4     1282.37     1246.14     30.37 o 
   1   1   4    12739.46    13104.38     40.75 o 
   2   1   4     2412.55     2400.84     26.32 o 
   3   1   4      130.88      160.73     19.63 o 
   4   1   4      390.01      412.75     36.99 o 
   5   1   4       95.42      119.81     49.84 o 
  -5   2   4      117.10       25.81     33.70 o 
  -4   2   4       66.27       66.49     30.68 o 
  -3   2   4      210.68      186.99     18.96 o 
  -2   2   4     1299.20     1399.76     23.53 o 
  -1   2   4    14794.49    14500.56     30.87 o 
   0   2   4     4732.87     4690.04     55.20 o 
   1   2   4    14570.34    14408.41     74.75 o 
   2   2   4     1290.85     1320.25     26.46 o 
   3   2   4      211.65      213.08     18.82 o 
   4   2   4       69.70      119.04     28.52 o 
   5   2   4      117.26      -22.74     82.17 o 
  -5   3   4       59.45       40.40     58.29 o 
  -4   3   4       97.89       48.13     35.87 o 
  -3   3   4       18.82       18.08     19.25 o 
  -2   3   4     2732.76     2712.87     34.19 o 
  -1   3   4     3898.57     3843.98     25.64 o 
   0   3   4     3411.82     3488.48     23.04 o 
   1   3   4     3981.50     3944.63     37.88 o 
   2   3   4     2671.86     2660.28     23.18 o 
   3   3   4       18.28       20.21     16.16 o 
   4   3   4       98.12       65.93     37.14 o 
   5   3   4       58.09      -27.90     81.43 o 
  -5   4   4       69.73       27.15     37.80 o 
  -4   4   4       52.37       93.79     31.23 o 
  -3   4   4       18.00        0.10     19.58 o 
  -2   4   4      834.05      841.54     21.11 o 
  -1   4   4     6342.36     6381.57     24.42 o 
   0   4   4     1189.22     1247.70     14.80 o 
   1   4   4     6406.87     6363.22     27.72 o 
   2   4   4      824.03      802.21     11.75 o 
   3   4   4       16.17       -6.65     15.83 o 
   4   4   4       55.81       10.40     65.07 o 
   5   4   4       66.58      131.62     85.04 o 
  -5   5   4        5.93      -36.10     36.10 o 
  -4   5   4       82.19      110.56     31.43 o 
  -3   5   4      293.35      267.94     22.47 o 
  -2   5   4      291.43      245.35     18.97 o 
  -1   5   4      291.87      343.76     11.04 o 
   0   5   4      466.94      446.98     13.09 o 
   1   5   4      290.64      334.25     14.26 o 
   2   5   4      308.06      270.49     11.01 o 
   3   5   4      285.03      257.34     19.87 o 
   5   5   4        6.29      -63.74     82.38 o 
  -5   6   4        7.25       51.11     60.29 o 
  -4   6   4       33.72       15.77     32.88 o 
  -3   6   4      472.20      479.01     23.68 o 
  -2   6   4     2003.34     1978.25     27.32 o 
  -1   6   4      929.10      891.38     15.29 o 
   0   6   4     1149.23     1124.75     14.89 o 
   1   6   4      891.14      855.36     21.33 o 
   2   6   4     1970.09     1989.69     26.33 o 
   3   6   4      478.07      509.88     42.28 o 
   5   6   4        7.80      -60.82     86.34 o 
  -5   7   4       39.07      137.94     47.23 o 
  -4   7   4       11.83       -2.42     37.07 o 
  -3   7   4       22.10       34.97     21.60 o 
  -2   7   4      298.30      276.92     22.30 o 
  -1   7   4     1720.64     1648.39     19.81 o 
   0   7   4     5981.65     6082.53     47.12 o 
   1   7   4     1696.15     1678.42     20.74 o 
   2   7   4      308.46      294.28     17.62 o 
   3   7   4       22.23       26.75     34.57 o 
  -5   8   4       40.49      187.16     39.20 o 
  -4   8   4       41.71       47.73     28.37 o 
  -3   8   4      307.28      252.83     23.65 o 
  -2   8   4       75.10       68.93     16.86 o 
  -1   8   4     1340.80     1358.45     17.73 o 
   0   8   4      236.07      249.24     11.95 o 
   1   8   4     1317.46     1378.78     37.22 o 
   2   8   4       72.01       85.77     16.28 o 
  -5   9   4       17.32      138.18     42.43 o 
  -4   9   4       71.46       77.64     30.37 o 
  -3   9   4       37.41       36.25     25.95 o 
  -2   9   4      400.23      403.83     20.58 o 
  -1   9   4     1957.51     1940.36     23.43 o 
   0   9   4      798.14      791.88     13.99 o 
   1   9   4     1954.46     1939.41     25.06 o 
   2   9   4      389.01      418.23     44.62 o 
  -5  10   4        8.13      260.25     64.06 o 
  -4  10   4      170.05      195.28     34.53 o 
  -3  10   4       13.36       -3.59     26.24 o 
  -2  10   4       88.63       65.25     18.77 o 
  -1  10   4     1124.35     1110.77     18.03 o 
   0  10   4       20.93       25.52     13.11 o 
   1  10   4     1118.97     1144.29     29.60 o 
   2  10   4       87.98      105.09     48.27 o 
   3  10   4       14.19       62.44     59.53 o 
  -4  11   4       14.56      -22.53     48.03 o 
  -3  11   4       51.39        9.27     28.08 o 
  -2  11   4      438.53      398.43     32.04 o 
  -1  11   4      431.63      388.76     15.73 o 
   0  11   4     1018.88      982.53     21.05 o 
   1  11   4      432.91      454.88     32.22 o 
   2  11   4      439.55      464.02     35.72 o 
   3  11   4       52.88       77.09     61.19 o 
  -4  12   4       94.26      111.99     42.63 o 
  -3  12   4       21.50       51.50     28.49 o 
  -2  12   4     1270.40     1180.62     66.73 o 
  -1  12   4      144.52      135.60     15.19 o 
   0  12   4       29.26       53.73     19.17 o 
   1  12   4      143.56      140.06     26.90 o 
   2  12   4     1291.77     1354.29     78.96 o 
   3  12   4       23.18       95.79     61.99 o 
  -4  13   4       81.88       46.54     46.06 o 
  -3  13   4        6.18       35.08     31.82 o 
  -2  13   4      106.35       51.88     26.77 o 
  -1  13   4      238.33      207.15     18.57 o 
   0  13   4      419.63      452.66     30.20 o 
   1  13   4      240.64      267.05     27.29 o 
   2  13   4      100.08       81.88     36.51 o 
   3  13   4        6.04       24.48     45.75 o 
  -4  14   4       11.38      123.16    198.19 o 
  -3  14   4      131.82      103.59     38.02 o 
  -2  14   4       35.46       53.61     26.68 o 
  -1  14   4      188.05      145.48     26.02 o 
   0  14   4      313.64      307.74     22.98 o 
   1  14   4      189.42      139.68     28.06 o 
   2  14   4       34.20      -22.60     35.71 o 
   3  14   4      129.36      126.93     41.48 o 
  -4  15   4       50.27      -48.53     95.98 o 
  -3  15   4       71.28       58.10     32.10 o 
  -2  15   4        3.03       -2.20     30.59 o 
  -1  15   4       31.83       19.41     45.98 o 
   0  15   4      282.82      251.45     28.61 o 
   1  15   4       29.90       45.12     33.59 o 
   2  15   4        3.17       24.70     46.55 o 
   3  15   4       71.26       -0.18     88.23 o 
  -3  16   4       24.69       66.59     74.36 o 
  -2  16   4      301.84      240.24     64.31 o 
  -1  16   4      148.72      193.85     55.60 o 
   0  16   4      231.58      212.97     42.78 o 
   1  16   4      149.87      271.64     61.78 o 
   2  16   4      302.81      394.42     44.70 o 
   3  16   4       24.17       35.12     56.81 o 
  -3  17   4       40.23      -30.59     40.31 o 
  -2  17   4      133.27      481.35     60.60 o 
  -1  17   4      136.75       71.06     53.65 o 
   0  17   4      114.08      210.30     31.88 o 
   1  17   4      137.36       60.09     37.38 o 
   2  17   4      133.71      225.59    141.34 o 
   3  17   4       40.48      304.39     78.51 o 
  -2  18   4        9.40      -15.96     55.37 o 
  -1  18   4       46.77       26.50     39.31 o 
   0  18   4       34.93      -33.53     33.53 o 
   1  18   4       45.70      141.82     53.97 o 
   2  18   4        9.82       73.79     60.79 o 
  -1  19   4       19.67       21.63     41.56 o 
   0  19   4       77.12       58.89     37.77 o 
   1  19   4       19.61      -19.86     40.91 o 
   2  19   4       16.20      186.50     44.28 o 
  -1  20   4       63.43      377.79     61.01 o 
   0  20   4       34.97      113.66     64.62 o 
   1  20   4       62.70      332.81     52.42 o 
   1   0   5      112.73      110.06     14.59 o 
   2   0   5     1775.02     1824.13     26.50 o 
   3   0   5      169.46      188.12     21.98 o 
   4   0   5      274.86      247.95     30.20 o 
   5   0   5       45.51       49.02     50.60 o 
  -5   1   5        5.73       36.55     53.98 o 
  -4   1   5       85.20      139.65     30.80 o 
  -3   1   5      118.18      151.30     22.03 o 
  -2   1   5      113.11       89.74     15.48 o 
  -1   1   5     1664.09     1525.81     14.88 o 
   0   1   5     9712.17     9498.39    189.74 o 
   1   1   5     1650.24     1593.87     18.87 o 
   2   1   5      108.78       79.06     15.39 o 
   3   1   5      122.31      120.88     18.69 o 
   4   1   5       83.00       91.30     24.96 o 
   5   1   5        5.64        1.22     99.36 o 
  -5   2   5       58.59      217.25     35.96 o 
  -4   2   5       36.88       69.54     29.85 o 
  -3   2   5      376.57      428.30     20.72 o 
  -2   2   5      312.00      306.37     17.71 o 
  -1   2   5     5149.01     5082.66     35.48 o 
   0   2   5     1758.90     1710.55     28.88 o 
   1   2   5     5111.90     5040.57     35.47 o 
   2   2   5      303.81      289.33      9.23 o 
   3   2   5      394.18      422.60     20.39 o 
   4   2   5       36.47       21.65     24.22 o 
  -5   3   5       84.58       68.37     33.39 o 
  -4   3   5      374.77      373.65     34.02 o 
  -3   3   5      286.43      251.88     20.95 o 
  -2   3   5      301.59      265.39     18.27 o 
  -1   3   5     2972.26     2978.15     23.76 o 
   0   3   5      777.90      813.27     13.30 o 
   1   3   5     2966.61     2875.83     29.84 o 
   2   3   5      297.98      247.21      9.06 o 
   3   3   5      277.57      243.88     20.06 o 
   4   3   5      378.68      295.07     30.00 o 
   5   3   5       86.32      184.90     87.25 o 
  -5   4   5       13.63      -35.05     35.05 o 
  -4   4   5        8.29      -16.77     30.36 o 
  -3   4   5       31.07       33.64     20.39 o 
  -2   4   5      529.32      481.19     20.38 o 
  -1   4   5     1434.99     1340.84     14.52 o 
   0   4   5      467.70      450.11     14.82 o 
   1   4   5     1440.46     1341.42     18.51 o 
   2   4   5      525.88      467.61     10.64 o 
   3   4   5       28.54       65.92     18.07 o 
   4   4   5        8.81      -11.54     63.44 o 
   5   4   5       13.07      109.46     77.75 o 
  -5   5   5        3.71       -0.05     70.03 o 
  -4   5   5      208.21      194.98     33.50 o 
  -3   5   5      170.92      211.66     21.69 o 
  -2   5   5     1366.81     1338.93     24.21 o 
  -1   5   5      846.32      845.00     14.21 o 
   0   5   5     4357.38     4262.20     23.26 o 
   1   5   5      828.26      852.84     18.37 o 
   2   5   5     1343.35     1313.21     20.93 o 
   3   5   5      165.09      173.37     31.88 o 
   5   5   5        3.93      -81.64     81.64 o 
  -5   6   5        0.81       -1.70     82.97 o 
  -4   6   5      178.99      169.79     34.00 o 
  -3   6   5       92.82       85.53     21.23 o 
  -2   6   5     2871.90     2766.49     31.04 o 
  -1   6   5     1190.74     1186.97     14.98 o 
   0   6   5      201.82      201.18     12.80 o 
   1   6   5     1241.45     1267.85     23.37 o 
   2   6   5     2832.30     2725.08     37.15 o 
   3   6   5       93.95       66.15     38.69 o 
   5   6   5        0.95      108.78     83.38 o 
  -5   7   5       14.22       -3.71     61.86 o 
  -4   7   5        1.86       45.67     38.77 o 
  -3   7   5       53.62       80.90     21.97 o 
  -2   7   5     1019.81      948.82     20.01 o 
  -1   7   5       46.52       61.13     11.37 o 
   0   7   5     2016.99     2220.29     22.78 o 
   1   7   5       40.97       39.31     15.03 o 
   2   7   5     1039.26     1012.69     18.36 o 
   3   7   5       50.94       74.34     37.88 o 
  -5   8   5        3.45      -14.60     83.26 o 
  -4   8   5        6.09       25.79     32.64 o 
  -3   8   5      113.88      123.95     23.06 o 
  -2   8   5      984.58      978.75     21.41 o 
  -1   8   5      208.54      203.98     12.24 o 
   0   8   5      154.27      134.76     12.99 o 
   1   8   5      212.13      203.53     14.65 o 
   2   8   5      975.38     1086.99     23.93 o 
   3   8   5      113.52      101.32     38.06 o 
  -5   9   5       50.10      -43.87     43.87 o 
  -4   9   5      115.74       77.84     41.85 o 
  -3   9   5      135.96      118.67     29.45 o 
  -2   9   5      333.46      334.66     25.03 o 
  -1   9   5      844.21      876.97     23.32 o 
   0   9   5        0.28       -5.08     13.38 o 
   1   9   5      849.15      909.00     20.00 o 
   2   9   5      318.70      398.04     36.17 o 
  -4  10   5       11.50       61.23     60.76 o 
  -3  10   5      448.00      474.65     29.90 o 
  -2  10   5       56.83       34.63     23.51 o 
  -1  10   5     1073.60     1064.76     18.13 o 
   0  10   5     2541.83     2577.31     30.03 o 
   1  10   5     1053.70     1085.02     29.52 o 
   2  10   5       49.12       51.77     29.45 o 
  -4  11   5       26.40       67.82     50.94 o 
  -3  11   5       37.26       46.83     27.77 o 
  -2  11   5      185.65      132.60     26.32 o 
  -1  11   5      913.26      919.54     18.75 o 
   0  11   5      165.29      186.12     19.06 o 
   1  11   5      878.63      929.92     51.25 o 
   2  11   5      184.37      150.51     33.25 o 
  -4  12   5       57.80       34.27     43.39 o 
  -3  12   5      131.58      137.22     30.19 o 
  -2  12   5      347.67      315.29     27.60 o 
  -1  12   5      501.33      440.41     17.11 o 
   0  12   5       39.68       48.08     19.35 o 
   1  12   5      491.96      457.31     53.38 o 
   2  12   5      353.69      315.86     41.07 o 
  -4  13   5        5.58       32.61     36.46 o 
  -3  13   5       12.17      -28.33     28.33 o 
  -2  13   5      378.96      372.61     43.57 o 
  -1  13   5      776.59      708.93     26.26 o 
   0  13   5       19.83       55.28     25.75 o 
   1  13   5      785.77      827.11     33.20 o 
   2  13   5      376.82      369.12     38.48 o 
   3  13   5       13.45      -18.64     49.00 o 
  -4  14   5       31.48      140.34     44.33 o 
  -3  14   5       13.04       57.24     31.02 o 
  -2  14   5      223.30      269.03     31.24 o 
  -1  14   5       88.84       66.49     24.95 o 
   0  14   5        0.19        6.50     24.96 o 
   1  14   5       88.34       84.73     26.98 o 
   2  14   5      226.05      191.68     37.75 o 
   3  14   5       13.34      -48.61     48.70 o 
  -3  15   5       72.04      182.45     33.18 o 
  -2  15   5        3.69      -34.91     34.91 o 
  -1  15   5      272.87      263.34     39.32 o 
   0  15   5        6.52       40.29     26.57 o 
   1  15   5      275.28      298.88     30.44 o 
   2  15   5        4.04       29.61     70.53 o 
   3  15   5       72.26       57.55     55.46 o 
  -3  16   5        6.76       56.27    103.56 o 
  -2  16   5        6.31       89.13     64.39 o 
  -1  16   5      167.34      197.91     42.67 o 
   0  16   5      476.23      477.51     60.12 o 
   1  16   5      167.41      267.37     29.33 o 
   2  16   5        6.69      -39.72     39.72 o 
   3  16   5        6.86      189.68     63.93 o 
  -3  17   5       35.71       19.96     64.69 o 
  -2  17   5       31.44      -57.27     57.27 o 
  -1  17   5       23.24        3.88     45.13 o 
   0  17   5      147.96      123.24     38.30 o 
   1  17   5       27.26       94.40     64.03 o 
   2  17   5       30.49      -14.92     41.71 o 
   3  17   5       35.73       97.12     68.35 o 
  -2  18   5       60.40       17.79     59.70 o 
  -1  18   5       28.63      -37.24     37.24 o 
   0  18   5      101.26      243.18     32.75 o 
   1  18   5       27.69       66.80     42.87 o 
   2  18   5       63.40       71.16     77.04 o 
  -2  19   5       39.36      209.03     60.48 o 
  -1  19   5       32.19       11.66     59.22 o 
   0  19   5      157.73       15.21     40.32 o 
   1  19   5       32.43      -39.19     39.19 o 
   2  19   5       40.60      417.23     65.61 o 
  -1  20   5       25.39      135.32     65.49 o 
   0  20   5       23.27      299.61     80.15 o 
   1  20   5       25.42      167.23     64.47 o 
   0   0   6     6075.63     6081.19     37.46 o 
   1   0   6    10426.77    10468.97     83.65 o 
   2   0   6       88.85       80.57     14.66 o 
   3   0   6       76.14       54.31     22.18 o 
   4   0   6      117.71      111.81     30.05 o 
   5   0   6        5.76       58.67     60.41 o 
  -5   1   6       29.37       53.95     45.14 o 
  -4   1   6      563.98      557.11     50.78 o 
  -3   1   6      165.64      202.86     24.47 o 
  -2   1   6      160.23      166.19     16.07 o 
  -1   1   6      924.96      948.69     13.20 o 
   0   1   6     7229.87     7009.66    185.89 o 
   1   1   6      895.28      887.83     16.25 o 
   2   1   6      164.46      158.10     12.43 o 
   3   1   6      168.02      158.72     19.32 o 
   4   1   6      553.35      515.57     30.13 o 
  -5   2   6       13.39      -25.13     79.01 o 
  -4   2   6       63.41      101.36     26.92 o 
  -3   2   6      656.70      611.11     19.92 o 
  -2   2   6     1728.27     1774.90     39.25 o 
  -1   2   6      198.82      199.97     10.91 o 
   0   2   6       77.30       98.76     14.87 o 
   1   2   6      203.93      198.72     12.94 o 
   2   2   6     1733.22     1784.05     12.34 o 
   3   2   6      656.62      617.08     24.73 o 
   4   2   6       65.65       22.07     24.18 o 
   5   2   6       12.93      257.76     84.01 o 
  -5   3   6       29.54       45.31     35.35 o 
  -4   3   6       21.04        0.00     40.36 o 
  -3   3   6      338.54      356.94     21.75 o 
  -2   3   6      306.51      354.08     19.72 o 
  -1   3   6     8600.71     8561.29     42.92 o 
   0   3   6     2770.66     2860.83     25.04 o 
   1   3   6     8487.00     8400.88     85.00 o 
   2   3   6      331.36      360.99      8.08 o 
   3   3   6      335.79      405.44     22.17 o 
   4   3   6       20.75       16.14     28.49 o 
   5   3   6       30.64      114.97     86.84 o 
  -5   4   6       38.23      127.24     39.45 o 
  -4   4   6      408.50      392.22     42.39 o 
  -3   4   6       31.04       25.73     19.83 o 
  -2   4   6      279.75      279.03     19.06 o 
  -1   4   6      321.64      301.39     12.47 o 
   0   4   6       68.15       72.56     11.76 o 
   1   4   6      297.73      256.28     15.28 o 
   2   4   6      279.49      280.25     10.26 o 
   3   4   6       32.15       19.09     20.98 o 
   4   4   6      407.73      470.99     76.64 o 
  -5   5   6       45.97       55.54     65.40 o 
  -4   5   6       10.87       25.50     32.12 o 
  -3   5   6      147.54      179.90     21.88 o 
  -2   5   6      331.14      331.67     20.71 o 
  -1   5   6      343.50      345.53     10.76 o 
   0   5   6     1662.43     1708.48     17.27 o 
   1   5   6      350.78      329.12     16.52 o 
   2   5   6      334.11      344.05     11.89 o 
   3   5   6      145.41      127.75     26.38 o 
   4   5   6       10.62      -23.24     69.76 o 
   5   5   6       46.98      158.09     93.66 o 
  -5   6   6        6.37      -21.92     48.37 o 
  -4   6   6      151.49      205.64     36.25 o 
  -3   6   6      116.52      113.15     21.72 o 
  -2   6   6      727.10      679.77     22.61 o 
  -1   6   6     1136.00     1107.51     13.63 o 
   0   6   6     2139.38     2261.06     22.11 o 
   1   6   6     1131.54     1070.78     20.98 o 
   2   6   6      748.25      716.23     15.71 o 
   3   6   6      121.40       97.05     40.78 o 
   5   6   6        6.03      -13.69     84.37 o 
  -5   7   6        1.28       -2.72     58.89 o 
  -4   7   6       93.62      122.26     34.26 o 
  -3   7   6      419.86      413.12     24.39 o 
  -2   7   6      111.66       92.28     21.99 o 
  -1   7   6      255.71      289.97     11.78 o 
   0   7   6     2538.62     2573.10     21.39 o 
   1   7   6      279.51      288.14     20.44 o 
   2   7   6      105.91      117.69     29.84 o 
   3   7   6      400.60      343.21     41.83 o 
   5   7   6        0.97      -28.86     91.45 o 
  -5   8   6       25.33       37.06     52.99 o 
  -4   8   6        6.71       -3.30     38.33 o 
  -3   8   6      120.43      116.68     23.10 o 
  -2   8   6     1165.71     1222.06     30.14 o 
  -1   8   6       65.43       69.96     12.94 o 
   0   8   6     2002.86     1907.65     26.15 o 
   1   8   6       66.46       74.50     16.62 o 
   2   8   6     1161.75     1242.78     44.41 o 
   3   8   6      118.43       94.29     41.21 o 
  -5   9   6       48.72      146.91     55.93 o 
  -4   9   6       43.52       48.22     35.49 o 
  -3   9   6      716.48      687.30     32.55 o 
  -2   9   6      232.55      203.61     24.32 o 
  -1   9   6      120.45      131.15     12.87 o 
   0   9   6       43.47       41.95     15.11 o 
   1   9   6      123.46       97.93     16.96 o 
   2   9   6      226.09      231.93     19.92 o 
   3   9   6      726.11      693.15     50.54 o 
  -4  10   6       20.77       61.50     47.42 o 
  -3  10   6      136.81      105.78     28.78 o 
  -2  10   6      605.58      602.30     28.07 o 
  -1  10   6       88.49       93.50     15.00 o 
   0  10   6      253.62      252.13     19.33 o 
   1  10   6       90.38       35.74     23.13 o 
   2  10   6      615.33      542.17     42.41 o 
  -4  11   6        8.58       11.10     55.92 o 
  -3  11   6      342.79      327.23     30.12 o 
  -2  11   6      162.97      143.44     25.83 o 
  -1  11   6      112.17      152.91     30.34 o 
   0  11   6      165.14      235.89     20.60 o 
   1  11   6      108.93      113.83     25.29 o 
   2  11   6      164.89      105.16     42.04 o 
  -4  12   6       20.19      -41.87     41.87 o 
  -3  12   6        7.70       18.09     27.89 o 
  -2  12   6       70.95       51.26     25.46 o 
  -1  12   6       96.06       86.40     16.85 o 
   0  12   6     1578.19     1514.85     37.94 o 
   1  12   6       95.91       88.16     37.19 o 
   2  12   6       76.64       22.25     45.57 o 
  -4  13   6      103.61      121.03     46.52 o 
  -3  13   6        2.23       -8.37     31.98 o 
  -2  13   6      522.37      577.89     30.28 o 
  -1  13   6       40.34       16.49     20.66 o 
   0  13   6     1049.11     1051.30     37.53 o 
   1  13   6       40.07       55.72     54.32 o 
   2  13   6      512.59      604.30     41.02 o 
  -4  14   6       19.07      150.70    145.16 o 
  -3  14   6       36.36       -4.06     29.42 o 
  -2  14   6        0.95        6.92     26.42 o 
  -1  14   6      183.30      214.31     25.95 o 
   0  14   6       45.07       92.46     26.77 o 
   1  14   6      186.46      254.93     29.07 o 
   2  14   6        1.80       83.36     36.78 o 
   3  14   6       34.77      -38.78     53.02 o 
  -3  15   6       52.42       25.32     34.67 o 
  -2  15   6       43.29      111.66     27.63 o 
  -1  15   6       57.18        7.00     35.06 o 
   0  15   6      350.71      343.79     75.37 o 
   1  15   6       58.11       77.74     45.58 o 
   2  15   6       40.98       97.28     44.69 o 
   3  15   6       50.41      199.39     61.62 o 
  -3  16   6       31.66      202.46     50.77 o 
  -2  16   6      179.22       -3.68     62.84 o 
  -1  16   6       56.24       27.74     37.83 o 
   0  16   6       15.00      117.38     30.16 o 
   1  16   6       58.81       17.58     42.58 o 
   2  16   6      178.84       86.66     56.60 o 
   3  16   6       31.62      130.54     67.99 o 
  -3  17   6       17.99       73.30    100.01 o 
  -2  17   6       12.41       89.31     59.25 o 
  -1  17   6      163.69      133.54     93.22 o 
   0  17   6        2.72      -36.98     36.98 o 
   1  17   6      165.55      357.14     32.45 o 
   2  17   6       10.68       84.38     54.92 o 
  -2  18   6        5.89       -0.96     61.77 o 
  -1  18   6       34.18      -28.11     57.65 o 
   0  18   6      128.22      117.82     39.73 o 
   1  18   6       32.47      -51.21     51.21 o 
   2  18   6        5.72       -7.19     41.96 o 
  -2  19   6       18.72      -23.85     57.96 o 
   0  19   6       47.67       56.31     38.30 o 
   1  19   6       13.73      324.89    115.27 o 
  -1  20   6       20.86      186.47     91.67 o 
   0  20   6        6.01      -63.21     63.21 o 
   1  20   6       21.31      104.18    132.29 o 
   1   0   7      514.96      523.94     14.45 o 
   2   0   7     5086.82     5135.59     62.40 o 
   3   0   7        0.57        4.03     22.42 o 
   4   0   7       30.21       79.62     26.71 o 
   5   0   7       21.49      -31.28     31.28 o 
  -5   1   7       22.39       -1.58     53.69 o 
  -4   1   7       33.88       -8.15     31.20 o 
  -3   1   7      278.14      259.63     24.29 o 
  -2   1   7      689.50      666.36     18.82 o 
  -1   1   7     3515.20     3597.54     34.83 o 
   0   1   7     3346.25     3434.72     32.61 o 
   1   1   7     3524.40     3537.70     88.52 o 
   2   1   7      704.90      725.02     17.37 o 
   3   1   7      276.43      254.28     23.72 o 
   4   1   7       33.07       48.99     26.73 o 
   5   1   7       24.29      110.36     84.66 o 
  -5   2   7       49.40      103.50     51.43 o 
  -4   2   7       78.41      103.10     30.84 o 
  -3   2   7       43.53       32.14     23.36 o 
  -2   2   7     2218.71     2272.86     27.86 o 
  -1   2   7      874.38      925.35     13.71 o 
   0   2   7     3411.71     3427.88     87.22 o 
   1   2   7      899.75      962.66     30.73 o 
   2   2   7     2206.71     2270.03     17.82 o 
   3   2   7       49.98       62.75     20.63 o 
   4   2   7       78.99       38.17     24.61 o 
   5   2   7       48.53       97.26     87.17 o 
  -5   3   7        7.52      110.88     78.32 o 
  -4   3   7      357.60      343.31     33.86 o 
  -3   3   7       95.60       69.06     19.52 o 
  -2   3   7     3025.17     2918.10     27.35 o 
  -1   3   7     1987.28     1907.84     16.94 o 
   0   3   7     1049.73     1022.54     20.39 o 
   1   3   7     2060.34     2014.65     44.45 o 
   2   3   7     3015.25     2923.59     22.32 o 
   3   3   7       95.35       96.97     20.96 o 
   4   3   7      355.32      320.53     31.66 o 
   5   3   7        7.51      -84.42     84.42 o 
  -5   4   7        7.48       -9.99     38.38 o 
  -4   4   7      128.61       90.14     29.04 o 
  -3   4   7       64.56       64.86     20.79 o 
  -2   4   7     1254.41     1267.75     24.46 o 
  -1   4   7       40.21       34.28     11.81 o 
   0   4   7     2020.94     2059.75     20.30 o 
   1   4   7       42.62       51.94     14.60 o 
   2   4   7     1251.02     1217.89     24.05 o 
   3   4   7       62.20       88.64     33.24 o 
   4   4   7      131.69       45.25     40.49 o 
   5   4   7        7.72      -20.97     82.71 o 
  -5   5   7       25.80      -34.66     34.66 o 
  -4   5   7      419.93      441.20     32.37 o 
  -3   5   7      127.40      156.10     22.12 o 
  -2   5   7      436.51      418.65     24.01 o 
  -1   5   7     1286.46     1329.28     18.99 o 
   0   5   7     1085.01     1171.65     16.47 o 
   1   5   7     1265.40     1325.21     21.55 o 
   2   5   7      450.77      438.87     12.73 o 
   3   5   7      134.03      140.40     26.58 o 
   4   5   7      418.28      446.46     72.88 o 
   5   5   7       26.15       22.92     93.65 o 
  -5   6   7       25.18      -42.66     42.66 o 
  -4   6   7       67.97       62.94     28.75 o 
  -3   6   7       60.41       91.36     21.55 o 
  -2   6   7      212.92      220.84     20.28 o 
  -1   6   7       68.02       77.01     10.55 o 
   0   6   7      266.67      248.10     13.49 o 
   1   6   7       69.07       69.07     16.26 o 
   2   6   7      225.66      252.75     14.98 o 
   3   6   7       60.47       26.34     39.85 o 
  -5   7   7        8.08      166.96     58.31 o 
  -4   7   7        0.88      -28.57     28.57 o 
  -3   7   7      194.33      203.14     23.42 o 
  -2   7   7      769.80      841.60     32.35 o 
  -1   7   7     4868.07     4943.54     33.29 o 
   0   7   7       21.67       18.93     13.27 o 
   1   7   7     4849.19     4972.04     53.30 o 
   2   7   7      763.95      804.19     19.22 o 
   3   7   7      190.89      166.06     42.36 o 
   5   7   7        8.31      172.40     99.09 o 
  -5   8   7        3.59      228.50    134.11 o 
  -4   8   7       55.50      -18.77     28.12 o 
  -3   8   7      550.52      593.03     26.77 o 
  -2   8   7      500.76      507.31     26.51 o 
  -1   8   7      931.08      902.34     17.98 o 
   0   8   7     1695.73     1710.29     37.49 o 
   1   8   7      939.87      898.26     27.87 o 
   2   8   7      508.34      540.30     21.01 o 
   3   8   7      552.19      537.37     49.90 o 
  -5   9   7       66.50      166.88     46.71 o 
  -4   9   7       42.97        6.69     31.23 o 
  -3   9   7       80.68       65.38     26.13 o 
  -2   9   7      285.52      284.58     25.34 o 
  -1   9   7      417.84      400.11     14.71 o 
   0   9   7     2525.57     2569.61     28.99 o 
   1   9   7      421.65      389.08     22.68 o 
   2   9   7      282.85      243.28     20.24 o 
   3   9   7       80.57      108.91     43.84 o 
  -4  10   7       31.66       45.10     32.58 o 
  -3  10   7      509.25      498.27     30.16 o 
  -2  10   7      166.47      139.39     25.85 o 
  -1  10   7      506.05      490.79     22.62 o 
   0  10   7      253.69      225.78     19.14 o 
   1  10   7      515.97      507.54     31.67 o 
   2  10   7      175.43      133.66     37.25 o 
   3  10   7      506.02      432.65     48.90 o 
  -4  11   7       25.19       -3.51     32.66 o 
  -3  11   7      216.24      236.95     29.48 o 
  -2  11   7      175.97      158.04     25.70 o 
  -1  11   7       20.06       12.00     18.39 o 
   0  11   7      110.82      103.27     20.24 o 
   1  11   7       20.72       44.42     28.71 o 
   2  11   7      175.46      184.06     40.08 o 
  -4  12   7       25.41       69.39     55.43 o 
  -3  12   7       95.31      114.57     33.77 o 
  -2  12   7       44.23       45.64     25.61 o 
  -1  12   7      113.47       86.84     19.80 o 
   0  12   7        6.43       60.01     23.19 o 
   1  12   7      111.73       91.38     31.68 o 
   2  12   7       39.32       30.91     42.02 o 
  -4  13   7       15.17        5.59     34.47 o 
  -3  13   7       28.72       -0.76     29.29 o 
  -2  13   7       76.25       86.04     26.85 o 
  -1  13   7      968.60      971.51     40.31 o 
   0  13   7      634.46      593.69     77.33 o 
   1  13   7      989.40      960.27     40.29 o 
   2  13   7       69.96      141.62     47.04 o 
  -4  14   7       65.90      173.81    156.77 o 
  -3  14   7       40.59       56.73     37.15 o 
  -2  14   7       57.26       40.93     26.14 o 
  -1  14   7       26.86        2.90     24.90 o 
   0  14   7       74.24       65.54     31.44 o 
   1  14   7       28.47       77.70     45.79 o 
   2  14   7       59.15       89.26     48.12 o 
   3  14   7       40.19       51.67     54.07 o 
  -3  15   7       41.76       95.94     72.33 o 
  -2  15   7       36.64       70.39     46.30 o 
  -1  15   7      453.73      495.01     37.37 o 
   0  15   7       68.99       99.48     34.97 o 
   1  15   7      450.12      573.52     97.95 o 
   2  15   7       35.84       39.68     50.32 o 
   3  15   7       41.47      232.36     60.83 o 
  -3  16   7       11.47      -31.22     31.22 o 
  -2  16   7        5.70      114.65     73.48 o 
  -1  16   7       24.78      -30.26     36.96 o 
   0  16   7       45.09       24.61     35.66 o 
   1  16   7       24.74       43.25     34.57 o 
   2  16   7        6.26       51.98     53.42 o 
   3  16   7       12.06      -16.91     64.10 o 
  -3  17   7       47.94      156.98     34.53 o 
  -2  17   7       82.28      -38.72     58.70 o 
  -1  17   7      199.55      259.73    105.37 o 
   0  17   7       25.12      162.89     38.08 o 
   1  17   7      203.91      220.17     66.36 o 
   2  17   7       82.45      193.20     65.12 o 
  -2  18   7       78.23      108.98     64.03 o 
  -1  18   7       64.49       27.53     80.12 o 
   0  18   7       11.44      -51.57     51.57 o 
   1  18   7       63.90       34.22     54.75 o 
   2  18   7       76.59      -12.70     62.51 o 
  -1  19   7       33.53      129.08    143.17 o 
   0  19   7       70.45      166.68     63.93 o 
   1  19   7       33.83      166.48     64.18 o 
   0  20   7       35.45        3.02    108.26 o 
   0   0   8     5034.27     4717.70     38.97 o 
   1   0   8     6156.23     6104.88     81.08 o 
   2   0   8      599.68      627.42     18.79 o 
   3   0   8       16.75       17.11     22.88 o 
   4   0   8       70.02       38.97     26.72 o 
   5   0   8       64.24       84.01     33.45 o 
  -5   1   8       13.89      -53.09     53.09 o 
  -4   1   8      598.37      601.96     40.71 o 
  -3   1   8      562.80      519.63     26.24 o 
  -2   1   8     3711.36     3640.53     30.47 o 
  -1   1   8      979.38     1004.95     17.79 o 
   0   1   8     3435.05     3461.56     36.63 o 
   1   1   8      940.14      961.10     18.10 o 
   2   1   8     3762.19     3709.47     28.48 o 
   3   1   8      558.34      509.46     25.28 o 
   4   1   8      599.63      551.32     29.73 o 
   5   1   8       14.09      112.31     88.47 o 
  -5   2   8        0.18      -65.70     65.70 o 
  -4   2   8       79.98       97.53     28.52 o 
  -3   2   8       22.61       27.05     24.14 o 
  -2   2   8      331.95      363.85     27.91 o 
  -1   2   8      999.67      991.39     14.31 o 
   0   2   8     1479.79     1495.37     20.94 o 
   1   2   8      998.76      967.54     19.01 o 
   2   2   8      326.36      341.19     16.68 o 
   3   2   8       21.25       32.62     22.08 o 
   4   2   8       77.27      100.04     33.45 o 
   5   2   8        0.23      -85.62     85.62 o 
  -5   3   8       47.35       21.22     60.24 o 
  -4   3   8      171.47      148.26     32.85 o 
  -3   3   8       63.08       72.60     18.79 o 
  -2   3   8      115.99      124.39     16.82 o 
  -1   3   8      601.28      612.85     13.34 o 
   0   3   8       36.14       37.78     13.87 o 
   1   3   8      603.21      608.04     17.78 o 
   2   3   8      105.91      101.58     10.47 o 
   3   3   8       57.55       68.80     24.04 o 
   4   3   8      162.93      182.42     58.54 o 
   5   3   8       46.70       45.49     82.69 o 
  -5   4   8       18.09       47.99     80.26 o 
  -4   4   8       12.00       41.94     29.51 o 
  -3   4   8      212.24      186.01     22.07 o 
  -2   4   8      252.46      218.01     18.14 o 
  -1   4   8     1133.24     1185.61     17.39 o 
   0   4   8       24.11       30.40     13.09 o 
   1   4   8     1148.14     1213.43     18.88 o 
   2   4   8      254.66      213.47     13.97 o 
   3   4   8      217.03      214.57     27.77 o 
   4   4   8       11.37       48.30     59.64 o 
   5   4   8       19.13      164.81     92.74 o 
  -5   5   8       19.15      100.08     39.54 o 
  -4   5   8      214.39      275.69     30.86 o 
  -3   5   8      144.14      196.34     22.27 o 
  -2   5   8      831.79      788.02     25.64 o 
  -1   5   8     4242.98     4244.74     29.86 o 
   0   5   8       82.20       78.38     15.63 o 
   1   5   8     4224.72     4238.81     31.85 o 
   2   5   8      822.75      778.18     15.39 o 
   3   5   8      138.25      164.24     46.00 o 
   4   5   8      217.90      214.60     41.05 o 
  -5   6   8       19.27      107.26     42.42 o 
  -4   6   8      108.41      125.01     32.94 o 
  -3   6   8      133.03      120.47     22.67 o 
  -2   6   8     1748.43     1713.92     33.27 o 
  -1   6   8     1316.99     1327.71     20.56 o 
   0   6   8     4195.36     4076.18     40.13 o 
   1   6   8     1341.88     1403.92     28.90 o 
   2   6   8     1758.64     1760.56     37.04 o 
   3   6   8      135.82       96.54     42.50 o 
   4   6   8      110.33       16.81     72.43 o 
   5   6   8       19.28      247.01    103.34 o 
  -5   7   8        2.88       25.66    106.55 o 
  -4   7   8        2.25       48.59     30.24 o 
  -3   7   8      429.07      414.42     24.83 o 
  -2   7   8      425.40      406.91     32.92 o 
  -1   7   8      300.56      317.05     15.57 o 
   0   7   8      379.24      347.21     14.90 o 
   1   7   8      315.21      280.86     19.59 o 
   2   7   8      426.55      392.50     27.41 o 
   3   7   8      432.78      310.90     48.70 o 
  -5   8   8        0.44       20.78     75.69 o 
  -4   8   8        5.59       34.18     37.10 o 
  -3   8   8       16.63       10.56     22.74 o 
  -2   8   8       64.97       80.42     23.90 o 
  -1   8   8     1036.40      999.67     24.87 o 
   0   8   8      475.50      491.53     17.39 o 
   1   8   8     1042.39     1014.69     35.11 o 
   2   8   8       62.47       87.66     34.86 o 
   3   8   8       16.08        3.84     43.70 o 
   5   8   8        0.49      248.80    107.79 o 
  -5   9   8       10.58      222.34     55.68 o 
  -4   9   8       48.33      102.47     42.57 o 
  -3   9   8      180.55      212.16     27.74 o 
  -2   9   8      505.92      455.04     26.51 o 
  -1   9   8      220.65      180.38     16.26 o 
   0   9   8      199.97      218.54     18.84 o 
   1   9   8      226.08      248.99     24.18 o 
   2   9   8      491.26      401.47     40.18 o 
   3   9   8      177.69      196.50     45.27 o 
  -4  10   8       63.04      119.40     42.18 o 
  -3  10   8       44.68       35.12     32.45 o 
  -2  10   8      671.61      617.58     29.28 o 
  -1  10   8       88.37       78.23     18.82 o 
   0  10   8        2.01       22.57     18.42 o 
   1  10   8       91.29      117.28     26.89 o 
   2  10   8      685.32      669.24     45.59 o 
   3  10   8       43.45       10.66     46.25 o 
  -4  11   8        6.73       53.19     35.36 o 
  -3  11   8       88.11      120.44     45.55 o 
  -2  11   8      157.69      147.03     25.39 o 
  -1  11   8      900.36      938.99     35.66 o 
   0  11   8     1580.29     1585.85     35.36 o 
   1  11   8      905.28      908.62     59.61 o 
   2  11   8      158.34      234.16     42.38 o 
   3  11   8       87.77      119.23     48.11 o 
  -4  12   8       30.23      188.47     41.13 o 
  -3  12   8        9.26       17.30     40.20 o 
  -2  12   8       20.95       28.56     25.09 o 
  -1  12   8      138.67      131.76     20.45 o 
   0  12   8       56.56       40.23     19.94 o 
   1  12   8      138.22      147.55     48.35 o 
   2  12   8       21.14       59.58     48.30 o 
  -4  13   8       51.56      114.22     97.51 o 
  -3  13   8       71.72      129.09     29.33 o 
  -2  13   8      229.44      215.96     26.85 o 
  -1  13   8      149.07      136.27     23.99 o 
   0  13   8       15.39       48.50     32.34 o 
   1  13   8      157.05      202.41     35.52 o 
   2  13   8      228.00      307.95     51.91 o 
  -3  14   8       51.49      136.51     54.58 o 
  -2  14   8        3.71       38.06     32.11 o 
  -1  14   8       50.02       60.17     27.15 o 
   0  14   8      443.56      369.36     34.42 o 
   1  14   8       50.40       99.01     35.12 o 
   2  14   8        4.59      -24.32     53.96 o 
   3  14   8       54.00      143.98     58.68 o 
  -3  15   8       48.00       70.63     43.93 o 
  -2  15   8       13.70       56.66     57.75 o 
  -1  15   8      382.91      372.29     68.21 o 
   0  15   8        2.74       36.33     31.90 o 
   1  15   8      381.39      300.39     37.27 o 
   2  15   8       15.45      -25.33     54.01 o 
   3  15   8       47.70      124.86     62.45 o 
  -3  16   8       36.47      179.37     43.34 o 
  -2  16   8       57.50      103.76     95.28 o 
  -1  16   8      166.57      184.78     59.96 o 
   0  16   8      116.17       71.95     37.77 o 
   1  16   8      164.22      330.03     48.12 o 
   2  16   8       58.21      165.23     56.47 o 
   3  16   8       35.66      -63.18     63.18 o 
  -2  17   8       69.04      104.90     56.76 o 
  -1  17   8      111.47       37.88     40.13 o 
   0  17   8       63.09       41.24    118.19 o 
   1  17   8      111.82      147.13     94.01 o 
   2  17   8       65.72       22.22     59.76 o 
  -2  18   8        2.25      -52.27     52.27 o 
  -1  18   8        6.16       80.75     94.49 o 
   0  18   8       37.71      155.36     93.27 o 
   1  18   8        6.58      122.70     60.96 o 
   2  18   8        2.10      -39.86     66.53 o 
  -1  19   8        4.28       90.80     62.51 o 
   0  19   8       40.32        1.90     39.96 o 
   1  19   8        4.88      -14.66     61.17 o 
   1   0   9     1882.97     1717.78     51.73 o 
   2   0   9      577.33      651.29     19.17 o 
   3   0   9       68.44       67.47     23.62 o 
   4   0   9       16.46      -23.44     25.86 o 
   5   0   9        0.21       75.85     60.08 o 
  -5   1   9       52.51      157.74     38.17 o 
  -4   1   9       34.57       40.98     26.48 o 
  -3   1   9      539.87      517.71     27.15 o 
  -2   1   9      175.34      166.12     17.25 o 
  -1   1   9     2523.63     2487.17     64.90 o 
   0   1   9     1224.16     1280.99     43.38 o 
   1   1   9     2434.92     2458.22     40.03 o 
   2   1   9      172.51      134.62     15.95 o 
   3   1   9      550.27      554.61     25.96 o 
   4   1   9       33.73       85.61     28.08 o 
   5   1   9       53.42       74.01     72.31 o 
  -5   2   9        2.34      -36.43     36.43 o 
  -4   2   9       68.90       34.08     28.64 o 
  -3   2   9      153.87      126.18     24.69 o 
  -2   2   9      551.97      557.62     20.11 o 
  -1   2   9      241.84      232.68     12.24 o 
   0   2   9      294.36      333.31     16.86 o 
   1   2   9      261.82      234.78     15.77 o 
   2   2   9      573.22      572.47     17.67 o 
   3   2   9      149.22      130.58     22.17 o 
   4   2   9       70.62       65.02     31.38 o 
   5   2   9        2.20      -58.45     85.76 o 
  -5   3   9       23.46      -37.15     37.15 o 
  -4   3   9       40.49       59.16     29.15 o 
  -3   3   9     1693.92     1634.38     27.29 o 
  -2   3   9      605.01      568.30     19.71 o 
  -1   3   9      625.94      613.99     13.81 o 
   0   3   9      600.67      613.04     16.97 o 
   1   3   9      641.78      616.54     26.87 o 
   2   3   9      588.00      584.24     31.81 o 
   3   3   9     1673.75     1715.18     38.03 o 
   4   3   9       42.94       56.24     37.92 o 
  -5   4   9        6.87       68.71     42.63 o 
  -4   4   9        0.01       27.54     29.85 o 
  -3   4   9      504.50      537.91     32.19 o 
  -2   4   9       83.66       77.89     17.87 o 
  -1   4   9      246.48      257.40     13.15 o 
   0   4   9       45.55       45.32     14.15 o 
   1   4   9      233.81      242.98     27.81 o 
   2   4   9       78.85       77.87     23.64 o 
   3   4   9      509.53      509.20     31.02 o 
   4   4   9        0.05       48.86     41.88 o 
  -5   5   9       55.53       -6.96     45.14 o 
  -4   5   9       33.25       85.29     38.25 o 
  -3   5   9      114.71      108.77     22.55 o 
  -2   5   9      265.57      256.73     20.78 o 
  -1   5   9      868.82      904.27     17.15 o 
   0   5   9     4606.09     4616.79     34.57 o 
   1   5   9      825.07      807.90     38.59 o 
   2   5   9      275.49      236.44     20.52 o 
   3   5   9      118.97      120.71     52.88 o 
   4   5   9       33.14       22.40    103.03 o 
   5   5   9       55.91       84.04     91.41 o 
  -5   6   9       15.07      -13.87     61.82 o 
  -4   6   9       16.29       53.80     30.28 o 
  -3   6   9       42.72       -7.08     22.51 o 
  -2   6   9       91.19       50.32     20.52 o 
  -1   6   9       26.30       24.08     14.40 o 
   0   6   9       24.02       10.17     16.49 o 
   1   6   9       26.81        7.63     18.00 o 
   2   6   9       97.78       57.53     24.32 o 
   3   6   9       41.87       76.83     46.00 o 
   4   6   9       15.84       26.54     67.56 o 
   5   6   9       14.75      -30.04     93.42 o 
  -5   7   9       24.24      -39.59     39.59 o 
  -4   7   9      170.43      254.00     31.88 o 
  -3   7   9      145.44       96.45     23.40 o 
  -2   7   9       11.50      -14.85     26.63 o 
  -1   7   9      130.81      126.76     16.28 o 
   0   7   9     3828.34     3631.58     37.26 o 
   1   7   9      127.27      120.16     21.95 o 
   2   7   9       10.52        6.24     24.82 o 
   3   7   9      147.34       55.51     45.94 o 
   4   7   9      165.67       61.25     78.65 o 
   5   7   9       22.92       34.85     98.59 o 
  -5   8   9       25.79       53.84     91.60 o 
  -4   8   9        3.38      -13.41     30.46 o 
  -3   8   9       72.48       55.69     24.67 o 
  -2   8   9       93.48       91.24     28.09 o 
  -1   8   9      499.43      491.99     17.78 o 
   0   8   9       16.05       16.13     17.26 o 
   1   8   9      509.09      472.33     25.61 o 
   2   8   9       99.11      173.00     35.50 o 
   3   8   9       72.83       58.14     44.60 o 
   5   8   9       25.75      -20.14     92.54 o 
  -4   9   9       80.63       49.61     30.73 o 
  -3   9   9       67.11       88.78     27.80 o 
  -2   9   9       52.09       38.22     21.15 o 
  -1   9   9      798.38      779.11     21.31 o 
   0   9   9      833.77      821.27     22.84 o 
   1   9   9      791.51      788.34     28.71 o 
   2   9   9       49.34      115.96     35.44 o 
   3   9   9       70.54       56.54     47.99 o 
  -4  10   9       58.87       47.97     39.68 o 
  -3  10   9        2.65        0.93     26.91 o 
  -2  10   9      222.66      189.02     22.34 o 
  -1  10   9       31.61       12.14     18.54 o 
   0  10   9      174.08      182.14     19.98 o 
   1  10   9       33.15       35.10     24.19 o 
   2  10   9      223.95      167.98     41.28 o 
   3  10   9        2.86      -10.80     43.03 o 
  -4  11   9       42.24        1.12     34.04 o 
  -3  11   9       70.71       69.81     45.49 o 
  -2  11   9       43.54        9.27     22.85 o 
  -1  11   9      202.81      167.65     22.67 o 
   0  11   9      633.65      573.93     30.09 o 
   1  11   9      197.53      170.14     30.25 o 
   2  11   9       44.21        7.34     40.54 o 
   3  11   9       77.41      133.14     49.74 o 
  -4  12   9        9.28      101.34     86.21 o 
  -3  12   9       44.64       70.52     28.46 o 
  -2  12   9       45.93        4.75     23.00 o 
  -1  12   9      123.71      131.92     22.93 o 
   0  12   9      143.79      165.54     29.20 o 
   1  12   9      114.84       99.66     31.33 o 
   2  12   9       45.20       59.06     41.95 o 
   3  12   9       45.45       35.90     50.41 o 
  -4  13   9        0.74      -28.24     45.15 o 
  -3  13   9      141.50      117.31     28.61 o 
  -2  13   9      226.11      202.15     24.59 o 
  -1  13   9      140.63      185.17     32.74 o 
   0  13   9     1699.56     1719.20     32.82 o 
   1  13   9      143.21      135.42     53.67 o 
   2  13   9      224.73      259.13     51.62 o 
  -3  14   9       61.97        9.47     69.24 o 
  -2  14   9       20.60       12.78     39.89 o 
  -1  14   9       20.21       32.35     26.49 o 
   0  14   9        6.26        7.04     34.05 o 
   1  14   9       20.59       16.63     36.38 o 
   2  14   9       21.72      -50.23     50.23 o 
   3  14   9       60.84      169.26     58.12 o 
  -3  15   9      197.09      405.43     76.38 o 
  -2  15   9       37.33      -31.99     31.99 o 
  -1  15   9      283.38      264.21     76.84 o 
   0  15   9       35.95       35.21     36.82 o 
   1  15   9      285.29      221.87     52.98 o 
   2  15   9       38.81       72.43     52.56 o 
   3  15   9      196.45      203.64     61.88 o 
  -3  16   9        0.11       38.21     79.03 o 
  -2  16   9       24.77       38.43     39.90 o 
  -1  16   9       58.45       82.68     45.90 o 
   0  16   9       52.74       38.15     35.99 o 
   1  16   9       57.48       25.43     82.26 o 
   2  16   9       25.37      156.60     62.80 o 
   3  16   9        0.20      -64.45     64.45 o 
  -2  17   9        0.42      -62.49     62.49 o 
  -1  17   9       67.22      152.03     42.19 o 
   0  17   9       39.78      121.14     65.72 o 
   1  17   9       68.24      -13.52     32.74 o 
   2  17   9        0.36      -62.16     62.16 o 
  -2  18   9       40.72      222.40     67.93 o 
   0  18   9      127.57       97.18     61.77 o 
   1  18   9       13.30      244.34     42.51 o 
   2  18   9       41.09      119.28     64.90 o 
  -1  19   9       12.59      198.43     85.06 o 
   0  19   9       39.39      -39.20     39.20 o 
   0   0  10      835.76      874.98     44.15 o 
   1   0  10      341.22      333.93     22.03 o 
   2   0  10      173.36      230.77     17.63 o 
   3   0  10      150.98      178.86     36.78 o 
   4   0  10       34.96       33.62     25.76 o 
   5   0  10        0.97       -0.21     77.86 o 
  -5   1  10       35.52      -46.37     46.37 o 
  -4   1  10       73.23       61.25     26.78 o 
  -3   1  10      320.90      298.69     26.60 o 
  -2   1  10     1835.15     1928.01     36.63 o 
  -1   1  10      322.43      313.95     14.58 o 
   0   1  10      606.63      671.60     28.42 o 
   1   1  10      311.58      291.83     17.25 o 
   2   1  10     1865.00     1952.75     36.82 o 
   3   1  10      321.41      305.37     25.14 o 
   4   1  10       70.90      111.14     27.21 o 
   5   1  10       35.41      -37.31     39.50 o 
  -5   2  10       11.41      -49.28     49.28 o 
  -4   2  10        4.81      -28.47     28.47 o 
  -3   2  10      530.71      425.71     27.48 o 
  -2   2  10      929.28      902.45     22.32 o 
  -1   2  10      223.24      265.93     14.28 o 
   0   2  10      112.11       88.45     19.15 o 
   1   2  10      231.96      262.01     17.04 o 
   2   2  10      892.96      851.56     31.32 o 
   3   2  10      537.31      460.58     31.05 o 
   4   2  10        6.60       -9.77     30.49 o 
  -5   3  10       46.80      186.18     60.51 o 
  -4   3  10       27.53      -14.92     30.09 o 
  -3   3  10       54.19       16.79     23.24 o 
  -2   3  10      372.48      354.73     21.10 o 
  -1   3  10      667.71      661.98     14.26 o 
   0   3  10     4954.95     4977.13     60.09 o 
   1   3  10      682.78      646.55     25.47 o 
   2   3  10      380.43      375.07     24.69 o 
   3   3  10       52.81       67.46     23.14 o 
   4   3  10       29.51      -16.15     60.49 o 
  -5   4  10        0.87       18.90     55.03 o 
  -4   4  10       99.70       48.35     29.54 o 
  -3   4  10       92.98       48.17     22.39 o 
  -2   4  10      586.75      593.91     21.07 o 
  -1   4  10      209.66      204.79     13.22 o 
   0   4  10     4671.17     4717.62     35.47 o 
   1   4  10      218.73      195.47     14.34 o 
   2   4  10      601.77      598.45     26.77 o 
   3   4  10       93.27       72.73     36.85 o 
   4   4  10       97.16       92.66     45.79 o 
   5   4  10        0.85      -23.43     88.58 o 
  -5   5  10       47.41      194.53     58.02 o 
  -4   5  10       67.71       41.85     29.91 o 
  -3   5  10      263.60      254.10     26.37 o 
  -2   5  10       45.88       64.33     18.95 o 
  -1   5  10      268.13      299.64     14.90 o 
   0   5  10       91.18       64.34     15.68 o 
   1   5  10      272.17      284.37     23.09 o 
   2   5  10       50.64       56.58     19.50 o 
   3   5  10      257.83      300.29     40.51 o 
   4   5  10       66.52       87.48     44.73 o 
   5   5  10       49.50      206.71    106.22 o 
  -5   6  10        5.05      147.10     40.75 o 
  -4   6  10       61.69       47.33     56.10 o 
  -3   6  10      439.92      463.72     25.92 o 
  -2   6  10       87.40      116.37     20.33 o 
  -1   6  10      518.40      539.77     23.08 o 
   0   6  10       44.96       35.87     17.80 o 
   1   6  10      511.87      519.63     29.94 o 
   2   6  10       86.93       89.46     55.11 o 
   3   6  10      447.18      418.93     52.12 o 
   4   6  10       59.78       96.12     50.43 o 
  -5   7  10        3.49      144.28     52.28 o 
  -4   7  10       78.69       28.73     30.25 o 
  -3   7  10      600.68      568.36     26.81 o 
  -2   7  10       35.29        9.48     19.95 o 
  -1   7  10       73.07       89.42     16.78 o 
   0   7  10        0.11       14.66     18.90 o 
   1   7  10       71.34       71.07     22.73 o 
   2   7  10       34.65       36.17     26.46 o 
   3   7  10      590.82      477.53     51.32 o 
   4   7  10       79.83       87.64     44.22 o 
   5   7  10        3.40      204.99    101.12 o 
  -4   8  10       14.66        2.25     35.50 o 
  -3   8  10      115.53       78.15     26.27 o 
  -2   8  10      138.98      141.55     20.74 o 
  -1   8  10      667.12      679.96     20.85 o 
   0   8  10       35.16       55.82     22.26 o 
   1   8  10      641.65      689.73     27.83 o 
   2   8  10      133.44      153.28     28.58 o 
   3   8  10      117.91      138.75     48.72 o 
  -4   9  10        6.04       63.89     49.19 o 
  -3   9  10       65.40       67.92     31.44 o 
  -2   9  10       36.57       20.61     23.79 o 
  -1   9  10     1131.99     1109.74     24.50 o 
   0   9  10      312.34      264.96     26.40 o 
   1   9  10     1120.90     1126.98     31.01 o 
   2   9  10       37.72       51.73     35.55 o 
   3   9  10       63.25       79.14     46.40 o 
  -4  10  10        9.41       29.63     49.90 o 
  -3  10  10       17.91       39.70     37.01 o 
  -2  10  10       73.96       85.54     21.97 o 
  -1  10  10      100.45      116.24     19.84 o 
   0  10  10       36.48       54.53     25.54 o 
   1  10  10       96.05       89.52     31.71 o 
   2  10  10       75.18      145.19     44.01 o 
   3  10  10       19.42        6.56     51.68 o 
  -4  11  10      117.44      105.85     43.47 o 
  -3  11  10       27.54       -2.13     32.53 o 
  -2  11  10      158.20      116.97     22.64 o 
  -1  11  10      581.57      574.14     23.20 o 
   0  11  10      306.52      298.66     28.57 o 
   1  11  10      574.49      566.44     33.45 o 
   2  11  10      164.43      171.71     44.62 o 
   3  11  10       28.25       43.01     52.48 o 
  -4  12  10        6.13       56.57    111.82 o 
  -3  12  10      104.57        1.09     29.02 o 
  -2  12  10       13.08       34.80     22.95 o 
  -1  12  10      263.39      263.61     23.84 o 
   0  12  10      198.12      146.45     39.83 o 
   1  12  10      265.37      279.30     34.60 o 
   2  12  10       13.49       45.02     33.86 o 
   3  12  10      106.46       48.66     50.91 o 
  -4  13  10       52.53      -23.55     43.13 o 
  -3  13  10      357.99      352.54     48.19 o 
  -2  13  10      268.93      290.78     27.72 o 
  -1  13  10      141.00      146.53     26.97 o 
   0  13  10       31.52       90.56     23.48 o 
   1  13  10      136.28      169.38     34.78 o 
   2  13  10      261.07      224.63     54.74 o 
  -3  14  10       16.90       77.55     83.04 o 
  -2  14  10       45.74      -14.00     28.95 o 
  -1  14  10      140.37      150.70     45.52 o 
   0  14  10      316.83      379.19     32.80 o 
   1  14  10      133.62      142.43     35.94 o 
   2  14  10       45.06      -45.35     56.21 o 
   3  14  10       15.69      119.31     59.93 o 
  -3  15  10        4.41      -36.00     43.06 o 
  -2  15  10        3.73        4.51     72.06 o 
  -1  15  10        7.95      -13.77     35.99 o 
   0  15  10       12.93      -44.11     45.70 o 
   1  15  10        7.98       -6.44     58.67 o 
   2  15  10        4.36       64.60     57.66 o 
   3  15  10        4.74      -63.95     63.95 o 
  -3  16  10       36.83      -11.14     37.61 o 
  -2  16  10       26.69      190.30    114.25 o 
  -1  16  10       32.48       90.41     49.32 o 
   0  16  10       36.55       93.20     42.31 o 
   1  16  10       32.51      -21.93     56.36 o 
   2  16  10       28.35       77.54     58.59 o 
  -2  17  10       75.92      -73.62     73.62 o 
  -1  17  10       44.75       95.57     55.50 o 
   0  17  10      207.29       16.71     95.80 o 
   1  17  10       43.82       89.61     35.15 o 
   2  17  10       75.36      -14.49     64.58 o 
  -1  18  10       10.27       70.52     63.87 o 
   0  18  10        2.53       81.88     38.60 o 
   1  18  10       10.68      228.21     60.69 o 
   0  19  10        2.21      -18.46     77.53 o 
   1   0  11     1879.96     1911.17     32.87 o 
   2   0  11       28.85       30.63     17.01 o 
   3   0  11      195.64      161.56     25.15 o 
   4   0  11       17.37       30.61     40.37 o 
   5   0  11       12.82       19.36     87.88 o 
  -5   1  11       21.69      102.94    101.67 o 
  -4   1  11       13.02        9.09     27.38 o 
  -3   1  11      110.27      136.51     26.78 o 
  -2   1  11        4.27        3.93     17.81 o 
  -1   1  11     1322.18     1337.24     33.20 o 
   0   1  11     1179.04     1153.25     24.23 o 
   1   1  11     1343.37     1393.52     46.25 o 
   2   1  11        5.48       23.19     18.70 o 
   3   1  11      110.44      117.51     24.42 o 
   4   1  11       12.13       12.38     28.40 o 
   5   1  11       21.20       89.09     64.06 o 
  -5   2  11       28.16       53.99     50.26 o 
  -4   2  11        3.74       34.40     25.89 o 
  -3   2  11      229.01      238.71     27.12 o 
  -2   2  11      478.14      492.95     20.71 o 
  -1   2  11     1756.28     1817.81     30.58 o 
   0   2  11        8.69       10.53     19.25 o 
   1   2  11     1756.26     1829.84     42.20 o 
   2   2  11      486.63      528.47     31.19 o 
   3   2  11      227.20      261.08     25.63 o 
   4   2  11        4.46       61.31     33.82 o 
   5   2  11       27.76       18.77     87.27 o 
  -5   3  11        7.20      -15.82     54.64 o 
  -4   3  11       85.11       44.16     29.96 o 
  -3   3  11     1764.85     1719.32     33.61 o 
  -2   3  11      483.16      451.97     21.47 o 
  -1   3  11      795.47      794.66     16.72 o 
   0   3  11      246.20      234.72     17.99 o 
   1   3  11      798.96      821.92     20.83 o 
   2   3  11      502.03      430.16     26.62 o 
   3   3  11     1748.33     1737.24     91.80 o 
   4   3  11       85.56      126.77     41.80 o 
   5   3  11        7.27      -99.11     99.11 o 
  -5   4  11        0.98      -35.26     35.26 o 
  -4   4  11       53.85       24.96     43.74 o 
  -3   4  11       10.21       32.25     24.24 o 
  -2   4  11      127.42      119.90     18.80 o 
  -1   4  11     1747.80     1775.20     27.54 o 
   0   4  11      163.74      177.37     16.26 o 
   1   4  11     1752.42     1796.39     22.95 o 
   2   4  11      123.90      116.98     23.63 o 
   3   4  11       11.16       29.69     36.56 o 
   4   4  11       52.67       89.17     80.71 o 
  -5   5  11       23.92      152.04     77.47 o 
  -4   5  11       23.07       23.27     30.74 o 
  -3   5  11       50.31       41.16     23.03 o 
  -2   5  11      477.91      508.08     21.56 o 
  -1   5  11      686.16      706.79     17.32 o 
   0   5  11      222.91      205.35     14.94 o 
   1   5  11      673.46      648.24     22.30 o 
   2   5  11      495.97      480.52     22.17 o 
   3   5  11       49.20       18.22     38.55 o 
   4   5  11       24.47       15.55    117.42 o 
  -5   6  11       18.31       -2.56     83.71 o 
  -4   6  11        6.64        8.68     35.86 o 
  -3   6  11       51.30      100.12     26.57 o 
  -2   6  11       33.67       33.54     17.70 o 
  -1   6  11      512.34      468.48     18.55 o 
   0   6  11     1461.66     1420.43     31.97 o 
   1   6  11      515.16      525.58     29.99 o 
   2   6  11       32.34       21.58     37.03 o 
   3   6  11       51.20       38.25     26.02 o 
   4   6  11        7.06       10.66     44.70 o 
   5   6  11       18.54      251.35    108.89 o 
  -4   7  11       84.20       53.52     32.27 o 
  -3   7  11      110.78       77.29     24.43 o 
  -2   7  11      395.52      384.91     22.50 o 
  -1   7  11      356.07      391.03     18.49 o 
   0   7  11      813.52      819.33     34.86 o 
   1   7  11      365.94      309.23     29.91 o 
   2   7  11      399.86      384.80     31.87 o 
   3   7  11      109.58       75.07     46.81 o 
   4   7  11       82.39       50.68     48.22 o 
  -4   8  11       22.35       26.88     41.55 o 
  -3   8  11       70.94       60.90     27.81 o 
  -2   8  11      520.18      516.60     23.73 o 
  -1   8  11       73.84       71.17     17.89 o 
   0   8  11      174.04      138.46     26.29 o 
   1   8  11       74.87       15.79     30.45 o 
   2   8  11      519.03      441.27     33.66 o 
   3   8  11       71.69       68.07     49.88 o 
   4   8  11       22.58       38.73     90.08 o 
  -4   9  11       76.43       42.43     42.58 o 
  -3   9  11        9.98       37.64     29.08 o 
  -2   9  11     1085.67     1123.73     30.93 o 
  -1   9  11      320.56      324.31     20.77 o 
   0   9  11      876.77      851.54     43.58 o 
   1   9  11      318.80      313.26     26.06 o 
   2   9  11     1077.21     1096.20     53.16 o 
   3   9  11       10.60        0.22     48.64 o 
  -4  10  11       18.15       75.04     43.61 o 
  -3  10  11       83.48       52.24     27.89 o 
  -2  10  11      284.23      324.76     26.42 o 
  -1  10  11       54.47       77.12     20.25 o 
   0  10  11       92.62       58.85     31.13 o 
   1  10  11       59.04       76.46     25.99 o 
   2  10  11      289.10      306.82     45.57 o 
   3  10  11       81.19       78.20     49.84 o 
  -4  11  11       44.54      193.27     45.97 o 
  -3  11  11       38.05       37.03     28.73 o 
  -2  11  11      228.85      236.25     24.16 o 
  -1  11  11      453.57      473.27     22.65 o 
   0  11  11      401.05      358.38     50.68 o 
   1  11  11      442.56      431.79     40.61 o 
   2  11  11      221.64      139.40     45.95 o 
   3  11  11       38.31       32.58     50.30 o 
  -4  12  11       45.90      168.11     69.18 o 
  -3  12  11       71.15      109.20     52.62 o 
  -2  12  11       68.99       47.49     31.99 o 
  -1  12  11      332.88      294.43     36.16 o 
   0  12  11        8.64       90.26     29.51 o 
   1  12  11      333.75      269.78     42.12 o 
   2  12  11       65.93       42.26     45.91 o 
   3  12  11       74.13      137.97     56.97 o 
  -3  13  11        7.95       27.27     30.09 o 
  -2  13  11       21.56       21.74     28.85 o 
  -1  13  11       55.23       24.33     28.40 o 
   0  13  11      807.17      839.56     35.71 o 
   1  13  11       57.51       22.82     35.05 o 
   2  13  11       21.54      -21.94     53.30 o 
   3  13  11        7.93      -18.73     54.43 o 
  -3  14  11       26.29       39.21     31.51 o 
  -2  14  11       13.26        8.33     25.40 o 
  -1  14  11       51.26       74.38     30.17 o 
   0  14  11       10.12       29.73     46.25 o 
   1  14  11       48.24       13.77     37.50 o 
   2  14  11       15.80      -17.30     57.75 o 
   3  14  11       24.98      153.74     65.40 o 
  -3  15  11       26.90      -44.66     92.56 o 
  -2  15  11       28.64       47.16     37.63 o 
  -1  15  11      117.55      144.60     28.37 o 
   0  15  11      286.46      292.12     42.14 o 
   1  15  11      115.22      186.34     39.32 o 
   2  15  11       28.60      248.11     60.72 o 
   3  15  11       28.04      -41.05     68.06 o 
  -2  16  11       50.31      -39.67     39.67 o 
  -1  16  11       43.00       34.24     67.53 o 
   0  16  11       52.03      122.53     52.93 o 
   1  16  11       41.81        2.90     54.58 o 
   2  16  11       49.02       52.36     60.51 o 
  -2  17  11       21.80      -34.69     62.27 o 
  -1  17  11       95.61      144.18     41.71 o 
   0  17  11        5.67       40.83     80.63 o 
   1  17  11       95.99       82.29     33.89 o 
   2  17  11       20.34      -71.01     71.01 o 
  -1  18  11       32.36       74.61     91.43 o 
   0  18  11        6.50       69.87     39.02 o 
   1  18  11       30.91        8.15     59.76 o 
   0   0  12     2241.61     2088.20    105.65 o 
   1   0  12       24.69       12.29     16.85 o 
   2   0  12      898.09      897.77     25.26 o 
   3   0  12        5.16      -11.56     24.88 o 
   4   0  12        0.29      -22.56     34.07 o 
   5   0  12       12.69      -13.23    169.85 o 
  -5   1  12       18.81      202.06     49.05 o 
  -4   1  12       10.40       53.62     28.43 o 
  -3   1  12      728.42      728.27     42.46 o 
  -2   1  12      689.60      698.04     22.35 o 
  -1   1  12      919.26      911.19     34.92 o 
   0   1  12     1691.82     1648.81     40.56 o 
   1   1  12      914.27      838.77     22.15 o 
   2   1  12      674.80      657.22     23.29 o 
   3   1  12      729.63      752.37     36.25 o 
   4   1  12       10.14       46.95     38.54 o 
   5   1  12       18.44      164.75     65.65 o 
  -5   2  12       47.09      -67.54     67.54 o 
  -4   2  12       19.81       26.06     30.83 o 
  -3   2  12      122.84       72.63     26.40 o 
  -2   2  12       69.43       73.28     18.96 o 
  -1   2  12      247.05      187.76     14.52 o 
   0   2  12     1054.22     1084.93     23.16 o 
   1   2  12      239.99      204.60     21.22 o 
   2   2  12       72.07       51.87     25.97 o 
   3   2  12      125.60       51.49     30.30 o 
   4   2  12       20.71       64.12     32.14 o 
   5   2  12       46.81       -8.63     89.77 o 
  -5   3  12        2.68      100.97     76.34 o 
  -4   3  12      143.79      142.98     30.56 o 
  -3   3  12      224.30      241.72     27.61 o 
  -2   3  12      145.23      136.46     18.81 o 
  -1   3  12      217.55      202.13     16.98 o 
   0   3  12     1884.69     1771.38     36.93 o 
   1   3  12      214.40      203.18     18.66 o 
   2   3  12      149.64      141.49     25.36 o 
   3   3  12      216.75      219.55     31.86 o 
   4   3  12      144.88      173.61     30.97 o 
   5   3  12        2.45      307.84     90.95 o 
  -5   4  12       10.34       65.14     45.70 o 
  -4   4  12       16.13        6.71     30.92 o 
  -3   4  12       86.51       74.96     25.20 o 
  -2   4  12      180.34      173.22     19.63 o 
  -1   4  12      714.95      740.30     26.79 o 
   0   4  12     2578.61     2634.75     33.92 o 
   1   4  12      722.57      699.35     26.77 o 
   2   4  12      183.10      183.96     25.64 o 
   3   4  12       86.29       99.72     38.28 o 
   4   4  12       16.12      -34.53     42.41 o 
  -5   5  12       19.74       34.05    116.96 o 
  -4   5  12       77.67       -6.31     31.67 o 
  -3   5  12       63.21       77.03     27.97 o 
  -2   5  12      452.75      439.31     21.76 o 
  -1   5  12      131.56      119.00     17.41 o 
   0   5  12      581.32      623.18     19.36 o 
   1   5  12      125.65       98.62     20.43 o 
   2   5  12      452.75      416.76     28.87 o 
   3   5  12       64.38       87.68     39.81 o 
   4   5  12       75.82       76.69     47.87 o 
   5   5  12       19.36       74.37    111.75 o 
  -4   6  12       68.40       58.26     31.92 o 
  -3   6  12      330.78      363.15     26.39 o 
  -2   6  12      109.51       87.13     18.31 o 
  -1   6  12       45.02       42.72     15.25 o 
   0   6  12       39.13       79.60     19.24 o 
   1   6  12       47.94       42.75     28.06 o 
   2   6  12      110.41       50.64     25.39 o 
   3   6  12      345.74      333.72     29.88 o 
   4   6  12       71.23      132.86     47.38 o 
  -4   7  12       21.56      137.44     33.73 o 
  -3   7  12      100.11      112.10     24.68 o 
  -2   7  12       58.09       57.97     20.84 o 
  -1   7  12      525.31      522.20     20.21 o 
   0   7  12      439.07      498.60     26.22 o 
   1   7  12      528.76      503.10     56.04 o 
   2   7  12       59.32       50.59     28.47 o 
   3   7  12      104.45       65.89     40.32 o 
   4   7  12       21.56      -34.53     44.44 o 
  -4   8  12       45.74      185.04     57.71 o 
  -3   8  12       50.98       52.95     32.36 o 
  -2   8  12       30.28       28.42     21.44 o 
  -1   8  12      208.61      221.80     22.01 o 
   0   8  12      519.11      540.35     38.15 o 
   1   8  12      209.97      234.48     31.79 o 
   2   8  12       30.28       76.82     30.65 o 
   3   8  12       49.31       74.01     49.18 o 
   4   8  12       44.34      163.62     50.51 o 
  -4   9  12       25.04       74.19     41.09 o 
  -3   9  12      343.64      330.59     33.80 o 
  -2   9  12      347.96      331.03     24.02 o 
  -1   9  12      523.33      506.92     27.78 o 
   0   9  12      105.62       99.76     26.77 o 
   1   9  12      518.44      503.17     28.84 o 
   2   9  12      355.63      398.07     74.54 o 
   3   9  12      342.61      279.68     54.20 o 
   4   9  12       25.25      -90.05     94.44 o 
  -4  10  12        1.78      -37.63     37.63 o 
  -3  10  12       21.23       75.85     33.17 o 
  -2  10  12      471.03      419.22     27.79 o 
  -1  10  12      223.19      251.36     30.91 o 
   0  10  12      114.21      128.53     26.45 o 
   1  10  12      227.68      214.97     27.04 o 
   2  10  12      463.66      432.62     48.04 o 
   3  10  12       20.62       89.05     55.56 o 
  -4  11  12       47.99      -40.62     40.62 o 
  -3  11  12        5.85       19.71     37.76 o 
  -2  11  12        9.10      -19.79     26.14 o 
  -1  11  12      180.45      266.67     33.41 o 
   0  11  12      602.27      574.80     32.45 o 
   1  11  12      186.66      199.67     28.67 o 
   2  11  12        8.21      -37.07     47.17 o 
   3  11  12        5.40      -12.88     49.98 o 
  -3  12  12       90.96      118.44     38.80 o 
  -2  12  12       56.91       22.49     23.57 o 
  -1  12  12      154.49      135.89     26.55 o 
   0  12  12       49.43       40.35     29.42 o 
   1  12  12      156.91      213.07     29.58 o 
   2  12  12       54.09       14.88     61.24 o 
   3  12  12       87.77      161.46     62.16 o 
  -3  13  12       19.68        5.43     36.60 o 
  -2  13  12       76.39       62.67     24.53 o 
  -1  13  12       60.38      105.68     27.18 o 
   0  13  12       97.85       38.45     31.02 o 
   1  13  12       59.85       40.38     36.07 o 
   2  13  12       76.67       37.66     37.85 o 
   3  13  12       18.65       65.21     54.65 o 
  -3  14  12       22.63       13.83     37.95 o 
  -2  14  12      190.96      253.38     26.77 o 
  -1  14  12      179.06      159.77     32.09 o 
   0  14  12      122.14      164.31     32.41 o 
   1  14  12      182.55      245.23     57.09 o 
   2  14  12      193.37      113.71     60.48 o 
   3  14  12       20.51       20.21     93.95 o 
  -3  15  12        6.41       78.91     33.51 o 
  -2  15  12       45.36       29.20     34.93 o 
  -1  15  12       25.70       24.11     30.45 o 
   0  15  12       11.90       26.80     37.01 o 
   1  15  12       23.44       55.88     40.84 o 
   2  15  12       45.82      213.02     61.87 o 
   3  15  12        6.22      -69.37     69.37 o 
  -2  16  12        8.60        9.20     41.78 o 
  -1  16  12       27.28       20.41     71.29 o 
   0  16  12       51.05       88.86     51.36 o 
   1  16  12       29.75      -38.33     42.64 o 
   2  16  12        8.23      -40.65     63.94 o 
  -2  17  12       84.30       -2.66    116.70 o 
  -1  17  12        8.55       80.86     75.69 o 
   0  17  12      190.19      287.03     39.91 o 
   1  17  12        9.07       93.93     59.89 o 
   2  17  12       85.04        0.64     65.99 o 
   0  18  12       12.87       -1.22     61.76 o 
   1  18  12        1.96      -45.26     45.26 o 
   1   0  13     1784.03     1878.87     51.40 o 
   2   0  13       75.59      110.40     24.59 o 
   3   0  13        4.42        6.13     25.73 o 
   4   0  13       14.70       31.55     27.16 o 
   5   0  13      145.03      259.18     69.13 o 
  -5   1  13        6.04      175.33     59.93 o 
  -4   1  13        9.30       11.23     33.03 o 
  -3   1  13      109.58      102.98     25.71 o 
  -2   1  13      266.01      281.08     23.05 o 
  -1   1  13       61.00       42.51     22.45 o 
   0   1  13     1553.93     1537.79     31.08 o 
   1   1  13       56.48       30.10     19.32 o 
   2   1  13      258.42      272.35     25.43 o 
   3   1  13      101.89      118.80     25.78 o 
   4   1  13        9.80       38.47     46.13 o 
  -5   2  13       20.15      209.13     40.75 o 
  -4   2  13        2.35      -17.87     29.45 o 
  -3   2  13       42.77       57.22     29.81 o 
  -2   2  13       41.03       39.95     19.16 o 
  -1   2  13       86.44       79.96     18.09 o 
   0   2  13      443.40      432.62     18.19 o 
   1   2  13       90.72       98.51     19.18 o 
   2   2  13       40.04       53.85     35.36 o 
   3   2  13       44.29       69.33     39.59 o 
   4   2  13        2.36        3.83     31.92 o 
   5   2  13       18.85      284.60     61.12 o 
  -5   3  13        1.59      129.98     54.64 o 
  -4   3  13       47.28      104.89     31.26 o 
  -3   3  13      271.07      235.98     25.90 o 
  -2   3  13        6.89       21.28     18.87 o 
  -1   3  13      334.05      312.47     18.35 o 
   0   3  13       86.09       58.89     22.81 o 
   1   3  13      347.32      297.68     20.45 o 
   2   3  13        6.94       31.81     40.19 o 
   3   3  13      270.10      247.40     30.54 o 
   4   3  13       45.39       15.11    107.28 o 
  -4   4  13       33.53       48.32     55.17 o 
  -3   4  13       71.46       81.98     25.62 o 
  -2   4  13      960.59      907.20     23.92 o 
  -1   4  13      221.30      247.38     17.21 o 
   0   4  13       40.67       29.48     19.80 o 
   1   4  13      224.59      203.39     20.64 o 
   2   4  13      959.70      877.06     44.00 o 
   3   4  13       64.69      113.53     40.54 o 
   4   4  13       35.07       89.29    118.25 o 
  -4   5  13       42.72       70.47     31.82 o 
  -3   5  13       12.65       -7.24     28.12 o 
  -2   5  13      303.65      342.02     21.70 o 
  -1   5  13      501.38      523.95     19.08 o 
   0   5  13        9.88        0.03     18.25 o 
   1   5  13      515.77      499.72     23.33 o 
   2   5  13      314.66      352.68     28.75 o 
   3   5  13       12.66      -25.57     39.97 o 
   4   5  13       41.89       54.02     59.55 o 
  -4   6  13       39.79       43.18     46.51 o 
  -3   6  13        6.58        1.20     28.29 o 
  -2   6  13      305.45      271.77     23.69 o 
  -1   6  13      473.41      464.28     19.84 o 
   0   6  13       55.07       41.23     19.58 o 
   1   6  13      481.42      465.03     27.18 o 
   2   6  13      296.46      249.54     28.31 o 
   3   6  13        7.56        3.95     29.09 o 
   4   6  13       40.49        0.44     79.88 o 
  -4   7  13       81.48       73.19     33.81 o 
  -3   7  13       24.52       54.08     24.89 o 
  -2   7  13      122.44      101.31     26.10 o 
  -1   7  13       97.49      112.37     20.20 o 
   0   7  13      785.58      874.95     29.81 o 
   1   7  13       97.79       63.12     43.76 o 
   2   7  13      119.87       85.26     31.78 o 
   3   7  13       21.62       66.52     34.02 o 
   4   7  13       79.63       97.31    115.87 o 
  -4   8  13       39.43       98.54     66.53 o 
  -3   8  13       36.21       24.17     26.84 o 
  -2   8  13       10.24       -4.80     22.85 o 
  -1   8  13      473.48      484.53     23.88 o 
   0   8  13        2.26      -23.15     28.17 o 
   1   8  13      475.64      470.17     95.29 o 
   2   8  13       10.70       15.30     29.93 o 
   3   8  13       37.54      -10.56     42.27 o 
   4   8  13       40.61       69.52    154.14 o 
  -4   9  13       32.38       30.35     51.78 o 
  -3   9  13        5.58        3.59     29.40 o 
  -2   9  13      107.54       98.16     29.50 o 
  -1   9  13      251.50      300.20     24.17 o 
   0   9  13       51.47       83.17     26.89 o 
   1   9  13      254.41      312.35     57.24 o 
   2   9  13      112.22      122.32     37.87 o 
   3   9  13        5.18      -35.09     53.55 o 
   4   9  13       31.64       70.69    101.36 o 
  -4  10  13       17.64      -14.47     45.57 o 
  -3  10  13        7.06       -7.91     29.61 o 
  -2  10  13      290.26      306.09     29.35 o 
  -1  10  13      256.88      271.03     22.18 o 
   0  10  13     1038.77     1028.71     36.89 o 
   1  10  13      267.69      251.81     29.64 o 
   2  10  13      298.35      401.71     38.14 o 
   3  10  13        7.33       68.17     57.10 o 
   4  10  13       17.00     -100.12    100.12 o 
  -4  11  13       14.41       57.18     89.01 o 
  -3  11  13       67.15       66.90     39.31 o 
  -2  11  13        8.57      -26.60     26.60 o 
  -1  11  13        2.68       12.61     20.91 o 
   0  11  13        1.32       -5.72     38.25 o 
   1  11  13        3.80       42.65     31.66 o 
   2  11  13        9.80       97.07     50.68 o 
   3  11  13       68.94       95.68     58.39 o 
  -3  12  13       30.55       13.27     34.66 o 
  -2  12  13       89.70       70.63     34.25 o 
  -1  12  13       45.79       96.88     21.98 o 
   0  12  13        0.01      -28.81     28.81 o 
   1  12  13       46.32       99.42     29.10 o 
   2  12  13       91.22      243.23     57.66 o 
   3  12  13       31.10       -1.93     57.56 o 
  -3  13  13       26.63       -3.20     40.03 o 
  -2  13  13       51.11       38.84     53.80 o 
  -1  13  13      109.62       81.78     27.50 o 
   0  13  13       83.07      152.27     34.55 o 
   1  13  13      107.60      108.94     31.45 o 
   2  13  13       49.95       51.17     76.33 o 
   3  13  13       27.96      151.71     63.93 o 
  -3  14  13        5.96      -49.45     49.45 o 
  -2  14  13       42.76       -6.76     27.05 o 
  -1  14  13      116.74       55.26     41.76 o 
   0  14  13       19.39       29.21     35.08 o 
   1  14  13      113.34      106.60     60.14 o 
   2  14  13       41.77       12.01     59.25 o 
   3  14  13        5.84        6.09     92.84 o 
  -2  15  13       73.58      143.45     60.92 o 
  -1  15  13       25.43       95.03     43.56 o 
   0  15  13       52.10       81.69     39.74 o 
   1  15  13       24.28       24.80     41.40 o 
   2  15  13       71.92      171.30     62.57 o 
  -2  16  13        7.05       -7.97     77.92 o 
  -1  16  13       19.56      125.68     87.67 o 
   0  16  13       84.08      140.69     44.41 o 
   1  16  13       18.70       40.31    112.39 o 
   2  16  13        6.78      -67.78     67.78 o 
  -1  17  13       18.74      -56.30     56.30 o 
   0  17  13       50.86       44.91     78.81 o 
   1  17  13       18.96      216.83     49.18 o 
   0  18  13       36.27      307.59    258.89 o 
   0   0  14      160.11      115.32     36.53 o 
   1   0  14      315.36      314.29     21.97 o 
   2   0  14     1810.35     1755.93     50.14 o 
   3   0  14       95.58      108.58     41.46 o 
   4   0  14       12.38      132.20     30.29 o 
  -4   1  14       10.53       37.64     36.81 o 
  -3   1  14      366.11      398.17     40.89 o 
  -2   1  14      275.96      307.71     27.91 o 
  -1   1  14       13.10       12.71     22.61 o 
   0   1  14        2.90        1.05     24.79 o 
   1   1  14       12.35       -5.38     19.16 o 
   2   1  14      278.72      289.70     26.00 o 
   3   1  14      372.77      347.20     43.70 o 
   4   1  14       11.40      -33.22     33.22 o 
  -4   2  14       63.26       15.10     63.43 o 
  -3   2  14       23.59       27.41     26.01 o 
  -2   2  14      517.82      555.86     42.15 o 
  -1   2  14      211.71      223.78     20.54 o 
   0   2  14      356.38      316.18     21.74 o 
   1   2  14      219.31      212.18     20.22 o 
   2   2  14      503.22      476.47     39.57 o 
   3   2  14       21.50       -4.81     30.92 o 
   4   2  14       64.45        4.46     49.94 o 
  -4   3  14       55.37       33.32     27.95 o 
  -3   3  14       89.39       86.36     25.00 o 
  -2   3  14      185.78      172.47     20.73 o 
  -1   3  14      352.47      344.55     20.31 o 
   0   3  14     1232.56     1305.80     49.27 o 
   1   3  14      352.58      335.36     27.49 o 
   2   3  14      187.30      123.70     37.58 o 
   3   3  14       87.45       63.91     39.97 o 
   4   3  14       54.58      183.09     49.61 o 
  -4   4  14       21.83       68.68     32.50 o 
  -3   4  14       64.52       28.35     25.53 o 
  -2   4  14      134.43      139.98     20.42 o 
  -1   4  14      364.34      360.73     18.25 o 
   0   4  14       30.13       44.69     23.48 o 
   1   4  14      373.95      329.99     23.23 o 
   2   4  14      138.74       68.34     36.08 o 
   3   4  14       63.12       88.12     40.77 o 
   4   4  14       20.48       41.33     49.78 o 
  -4   5  14       26.79      122.68     33.70 o 
  -3   5  14       61.45       49.70     25.01 o 
  -2   5  14      400.88      424.65     22.53 o 
  -1   5  14      219.43      227.91     17.89 o 
   0   5  14      558.67      526.45     43.16 o 
   1   5  14      231.12      274.16     26.20 o 
   2   5  14      395.09      350.67     29.76 o 
   3   5  14       60.43      144.47     44.93 o 
   4   5  14       27.39       23.40     48.42 o 
  -4   6  14        9.53       63.93     62.83 o 
  -3   6  14      119.01      105.33     32.57 o 
  -2   6  14      129.71      152.13     23.68 o 
  -1   6  14       27.93       38.07     17.84 o 
   0   6  14       85.25       86.74     20.18 o 
   1   6  14       22.87       63.32     22.04 o 
   2   6  14      129.36      120.14     38.00 o 
   3   6  14      114.92       35.15     29.16 o 
   4   6  14       10.37      118.12     50.66 o 
  -4   7  14      105.11      168.65     65.74 o 
  -3   7  14       76.46       49.56     45.12 o 
  -2   7  14      200.82      214.68     27.68 o 
  -1   7  14      589.20      548.90     28.59 o 
   0   7  14       85.81       57.47     25.54 o 
   1   7  14      591.67      627.64     35.55 o 
   2   7  14      197.93      184.97     29.27 o 
   3   7  14       75.72       61.07     29.91 o 
   4   7  14      104.22        3.39     47.71 o 
  -4   8  14        4.64       16.94     34.37 o 
  -3   8  14       34.74       11.26     28.76 o 
  -2   8  14      101.83      114.18     27.58 o 
  -1   8  14       66.39       63.11     25.68 o 
   0   8  14        2.14       -5.03     25.93 o 
   1   8  14       68.21      109.85     31.93 o 
   2   8  14      107.69       99.25     33.93 o 
   3   8  14       34.43       61.44     94.85 o 
   4   8  14        4.52      168.91     52.70 o 
  -4   9  14       51.51      119.09     55.35 o 
  -3   9  14       56.69       73.74     29.06 o 
  -2   9  14      215.80      200.02     28.92 o 
  -1   9  14      110.60      146.16     23.11 o 
   0   9  14       24.32       -7.69     38.91 o 
   1   9  14      112.50      166.95     27.22 o 
   2   9  14      213.30      192.90     35.49 o 
   3   9  14       58.11      -20.73     57.44 o 
   4   9  14       51.81       11.33     56.67 o 
  -4  10  14       25.39       47.24     35.55 o 
  -3  10  14        4.27       39.95     49.37 o 
  -2  10  14       85.42       70.40     23.04 o 
  -1  10  14      482.43      466.21     26.15 o 
   0  10  14      210.18      173.89     50.63 o 
   1  10  14      481.15      502.23     31.36 o 
   2  10  14       82.44      163.01     41.75 o 
   3  10  14        4.44      -52.30     57.58 o 
   4  10  14       25.63        9.47     66.19 o 
  -3  11  14        2.32      -26.55     54.41 o 
  -2  11  14      101.08      100.64     41.07 o 
  -1  11  14      261.06      334.57     24.10 o 
   0  11  14      500.06      488.16     59.32 o 
   1  11  14      255.89      244.32     41.62 o 
   2  11  14      101.51      140.75     51.49 o 
   3  11  14        2.04       60.89     61.61 o 
  -3  12  14       17.93       21.95     60.74 o 
  -2  12  14       63.65        9.66     42.98 o 
  -1  12  14       72.26       64.67     33.52 o 
   0  12  14      123.81      168.71     31.85 o 
   1  12  14       76.51       94.36     34.04 o 
   2  12  14       64.88       85.99     39.14 o 
   3  12  14       18.16      -27.57     58.71 o 
  -3  13  14       47.99      -22.69     48.54 o 
  -2  13  14      209.84      132.39     49.92 o 
  -1  13  14      115.61      122.63     36.24 o 
   0  13  14       67.75       82.28     32.70 o 
   1  13  14      108.15       35.83     40.37 o 
   2  13  14      208.83      109.90     41.63 o 
   3  13  14       49.38      106.82     66.29 o 
  -3  14  14        5.91       85.51     60.56 o 
  -2  14  14      139.68      118.50     51.13 o 
  -1  14  14       56.56       44.04     34.30 o 
   0  14  14       13.08        8.63     38.64 o 
   1  14  14       56.44       19.07     40.05 o 
   2  14  14      138.77       78.95     43.14 o 
   3  14  14        5.51      152.55     51.22 o 
  -2  15  14       22.23      153.91     48.13 o 
  -1  15  14       18.99      152.41     58.44 o 
   0  15  14       65.73      186.10     42.82 o 
   1  15  14       18.79      140.06     45.23 o 
   2  15  14       23.40      162.46     63.95 o 
  -2  16  14       10.02      183.64     40.92 o 
  -1  16  14       44.08        8.83     40.46 o 
   0  16  14       93.83      111.05     45.43 o 
   1  16  14       43.81      -35.08     66.39 o 
  -1  17  14       63.37       48.21     74.64 o 
   0  17  14        0.32      207.32     61.40 o 
   1  17  14       62.49       56.80    140.55 o 
   1   0  15       19.13       43.58     18.87 o 
   2   0  15      355.61      408.59     28.88 o 
   3   0  15      219.18      214.79     49.16 o 
   4   0  15      186.16      149.77     52.89 o 
  -4   1  15       12.65       24.06     51.76 o 
  -3   1  15       78.87       79.22     35.38 o 
  -2   1  15      216.75      228.91     33.74 o 
  -1   1  15        2.33       19.60     19.98 o 
   0   1  15       78.05       81.61     33.52 o 
   1   1  15        2.06       24.42     19.90 o 
   2   1  15      211.76      231.63     27.89 o 
   3   1  15       82.09       75.90     33.71 o 
   4   1  15       12.46       22.96     49.77 o 
  -4   2  15       11.83       -6.62     51.45 o 
  -3   2  15       90.63      129.63     27.74 o 
  -2   2  15      284.67      341.84     44.50 o 
  -1   2  15       54.35       51.83     23.73 o 
   0   2  15      914.08      947.61     48.03 o 
   1   2  15       56.70       33.45     25.27 o 
   2   2  15      285.51      314.06     41.09 o 
   3   2  15       90.68      101.86     31.84 o 
   4   2  15       11.26       79.47    143.86 o 
  -4   3  15       69.12       42.30     54.72 o 
  -3   3  15       74.49       44.56     25.53 o 
  -2   3  15      662.88      736.58     57.93 o 
  -1   3  15      129.25      111.48     23.73 o 
   0   3  15       62.34       42.08     19.74 o 
   1   3  15      135.14      155.77     25.89 o 
   2   3  15      657.92      598.99     43.14 o 
   3   3  15       75.27       76.58     50.57 o 
   4   3  15       66.45       99.47     94.01 o 
  -4   4  15       26.76      -21.12     36.80 o 
  -3   4  15       29.49       27.89     24.27 o 
  -2   4  15      306.30      359.97     26.14 o 
  -1   4  15      696.80      697.85     33.80 o 
   0   4  15       14.02       14.80     19.09 o 
   1   4  15      686.76      659.02     25.93 o 
   2   4  15      304.96      299.45     38.04 o 
   3   4  15       28.30       43.40     61.40 o 
   4   4  15       26.98       25.61     48.63 o 
  -4   5  15        5.91       40.52     90.01 o 
  -3   5  15       61.68      130.33     33.37 o 
  -2   5  15       13.80       18.73     20.76 o 
  -1   5  15      132.31      145.30     29.13 o 
   0   5  15     1000.96      943.39     29.90 o 
   1   5  15      130.46      115.72     26.82 o 
   2   5  15       14.78      -42.53     42.53 o 
   3   5  15       64.52       23.06     40.09 o 
   4   5  15        5.72       38.09     57.77 o 
  -4   6  15       89.87      175.94     48.21 o 
  -3   6  15       48.61       34.53     29.64 o 
  -2   6  15      170.97      175.55     24.27 o 
  -1   6  15       23.08       58.04     22.48 o 
   0   6  15      176.46      153.03     22.24 o 
   1   6  15       22.14       50.75     32.63 o 
   2   6  15      167.97      107.81     48.87 o 
   3   6  15       50.71      130.57     44.21 o 
   4   6  15       91.82      177.36     61.48 o 
  -4   7  15       35.95      139.16     64.80 o 
  -3   7  15       56.01       32.42     30.51 o 
  -2   7  15      197.06      160.38     38.83 o 
  -1   7  15      544.86      568.65     30.85 o 
   0   7  15       29.13       23.50     33.60 o 
   1   7  15      525.12      592.91     77.74 o 
   2   7  15      198.50      119.22     28.98 o 
   3   7  15       54.29       78.68     31.14 o 
   4   7  15       36.74       79.78    122.06 o 
  -4   8  15       10.47      122.41    131.91 o 
  -3   8  15       61.47       37.38     35.70 o 
  -2   8  15       73.14       39.32     27.04 o 
  -1   8  15      172.75      189.76     39.06 o 
   0   8  15     1026.67     1018.67     34.16 o 
   1   8  15      173.16      172.88     35.32 o 
   2   8  15       73.48       61.54     30.06 o 
   3   8  15       61.83       62.22     56.10 o 
   4   8  15       11.48       60.25    120.75 o 
  -4   9  15        0.12       39.33     71.05 o 
  -3   9  15       24.50       61.34     62.95 o 
  -2   9  15       29.27       31.33     28.15 o 
  -1   9  15      372.33      434.99     55.56 o 
   0   9  15      131.31      117.44     32.91 o 
   1   9  15      370.63      381.46     45.61 o 
   2   9  15       28.89       36.91     34.10 o 
   3   9  15       23.50       93.89     48.00 o 
   4   9  15        0.13      109.77    121.51 o 
  -3  10  15       28.68       89.13     34.10 o 
  -2  10  15       64.23       55.77     31.55 o 
  -1  10  15       66.44      147.50     34.56 o 
   0  10  15      688.66      719.13     35.12 o 
   1  10  15       65.27       70.04     44.72 o 
   2  10  15       62.10       56.35     35.23 o 
   3  10  15       28.41      -58.08     58.08 o 
  -3  11  15        0.65       24.84     49.25 o 
  -2  11  15      102.95      145.82     52.20 o 
  -1  11  15      106.64      113.43     42.92 o 
   0  11  15       11.38       53.82     30.84 o 
   1  11  15      106.21       75.32     31.85 o 
   2  11  15      101.51      -27.04     58.46 o 
   3  11  15        0.76       87.61     64.24 o 
  -3  12  15       54.12      100.67     42.48 o 
  -2  12  15       22.07       19.54     59.72 o 
  -1  12  15       35.25       57.44     29.29 o 
   0  12  15       13.01        7.76     36.59 o 
   1  12  15       34.86       38.91     56.00 o 
   2  12  15       22.20       14.34     50.80 o 
   3  12  15       52.85       52.99     58.01 o 
  -3  13  15       28.02      130.08     39.93 o 
  -2  13  15       11.28       -8.95     81.08 o 
  -1  13  15      330.92      381.17     31.24 o 
   0  13  15       43.65       -0.27     33.42 o 
   1  13  15      331.46      371.82     37.91 o 
   2  13  15       11.00      -51.40     55.83 o 
  -2  14  15        9.37       13.99     37.99 o 
  -1  14  15       51.42      103.12     45.82 o 
   0  14  15       54.46       60.47     42.64 o 
   1  14  15       53.99      108.36     71.69 o 
   2  14  15        9.75      -45.07     46.84 o 
  -2  15  15       48.90       85.64     64.06 o 
  -1  15  15        1.72      -19.34     48.44 o 
   0  15  15        0.01      121.78     45.02 o 
   1  15  15        1.71       59.28     44.95 o 
   2  15  15       50.71      242.25     66.76 o 
  -1  16  15       30.29        4.55     52.17 o 
   0  16  15       13.17      -11.84     36.77 o 
   1  16  15       30.79      -50.33     50.33 o 
   0  17  15       52.56      273.13     65.17 o 
   0   0  16      404.15      338.70     46.65 o 
   1   0  16     1538.57     1543.37     29.56 o 
   2   0  16      563.69      620.42     32.08 o 
   3   0  16       11.79       40.08     36.16 o 
   4   0  16       12.15       58.34     40.68 o 
  -4   1  16       26.74      -17.49     35.72 o 
  -3   1  16       63.14       87.51     34.90 o 
  -2   1  16        0.57       10.37     27.28 o 
  -1   1  16      216.03      206.28     21.82 o 
   0   1  16        9.00        3.31     28.32 o 
   1   1  16      222.74      186.80     25.62 o 
   2   1  16        0.43        4.59     38.63 o 
   3   1  16       61.87      159.51     59.38 o 
   4   1  16       25.88       27.89     62.75 o 
  -4   2  16       66.28      143.78     45.23 o 
  -3   2  16        5.90       19.28     50.66 o 
  -2   2  16      108.74       96.07     31.60 o 
  -1   2  16        7.94        7.61     24.52 o 
   0   2  16       60.29       69.39     23.00 o 
   1   2  16        8.25        2.21     32.52 o 
   2   2  16      105.26       68.34     37.53 o 
   3   2  16        6.05      -15.14     39.63 o 
   4   2  16       68.82      -50.25     50.25 o 
  -4   3  16       16.11       99.26     34.39 o 
  -3   3  16        8.58       22.14     30.48 o 
  -2   3  16       30.75        7.36     42.95 o 
  -1   3  16      350.55      353.65     30.39 o 
   0   3  16      488.53      397.85     23.76 o 
   1   3  16      357.39      332.59     47.62 o 
   2   3  16       32.98       11.19     39.27 o 
   3   3  16        9.33      -65.07     73.01 o 
   4   3  16       16.05       68.73     52.42 o 
  -4   4  16       69.58       53.09     34.62 o 
  -3   4  16       26.45       35.00     26.99 o 
  -2   4  16       80.21       50.98     34.33 o 
  -1   4  16      475.57      515.84     43.78 o 
   0   4  16      116.06      142.74     18.63 o 
   1   4  16      486.04      439.29     34.14 o 
   2   4  16       83.41      102.38     43.40 o 
   3   4  16       26.86       99.88     44.94 o 
   4   4  16       68.66      109.36     54.30 o 
  -4   5  16        6.20       19.19     69.22 o 
  -3   5  16      209.38      268.21     41.61 o 
  -2   5  16       83.85       75.79     28.31 o 
  -1   5  16      429.39      561.65     33.21 o 
   0   5  16      204.26      192.36     22.36 o 
   1   5  16      429.90      406.94     37.38 o 
   2   5  16       78.47      125.75     38.30 o 
   3   5  16      207.22      259.50     51.38 o 
   4   5  16        6.17      -42.95     75.99 o 
  -4   6  16       20.48      172.57     75.45 o 
  -3   6  16       21.74      -33.41     33.41 o 
  -2   6  16       57.73       73.19     40.77 o 
  -1   6  16      544.49      603.38     49.52 o 
   0   6  16      152.25      168.26     22.03 o 
   1   6  16      541.86      627.65     56.01 o 
   2   6  16       63.24       34.63     30.40 o 
   3   6  16       21.69       45.37     35.14 o 
   4   6  16       21.00      175.26     68.02 o 
  -4   7  16       23.28       -2.98     44.38 o 
  -3   7  16       22.32       -6.01     29.25 o 
  -2   7  16       40.80       59.05     28.67 o 
  -1   7  16       28.56       73.68     37.99 o 
   0   7  16       82.01       92.14     23.03 o 
   1   7  16       30.39       24.62     34.12 o 
   2   7  16       40.14       -6.69     39.82 o 
   3   7  16       22.44       63.09     31.73 o 
   4   7  16       23.62       62.70     59.77 o 
  -4   8  16        1.87      -37.41     37.41 o 
  -3   8  16        4.28       90.56     35.77 o 
  -2   8  16       14.85       31.49     27.58 o 
  -1   8  16       56.58      134.25     46.37 o 
   0   8  16       45.30       15.06     27.83 o 
   1   8  16       58.24      113.37     47.48 o 
   2   8  16       14.44        3.96     28.53 o 
   3   8  16        4.33       15.98     33.10 o 
   4   8  16        1.86       57.61     59.44 o 
  -3   9  16       37.83       11.80     73.14 o 
  -2   9  16       22.65       98.61     29.25 o 
  -1   9  16      169.69      236.72     65.90 o 
   0   9  16      101.42      163.61     30.14 o 
   1   9  16      173.37      145.16     48.61 o 
   2   9  16       24.02       20.48     33.55 o 
   3   9  16       38.48        8.93     50.40 o 
  -3  10  16       75.03       73.40     92.29 o 
  -2  10  16       59.04      127.97     34.97 o 
  -1  10  16       30.65       58.28     31.26 o 
   0  10  16        1.26        0.50     30.69 o 
   1  10  16       28.06       -0.36     53.34 o 
   2  10  16       60.54       48.35     37.80 o 
   3  10  16       75.40      256.64    130.39 o 
  -3  11  16       26.98       84.25     46.49 o 
  -2  11  16       26.55       47.75     41.00 o 
  -1  11  16       22.80      -25.57     36.16 o 
   0  11  16      139.73      142.43     32.66 o 
   1  11  16       23.13      -23.95     37.53 o 
   2  11  16       26.15       23.74     45.82 o 
   3  11  16       26.22      -32.41     53.17 o 
  -3  12  16       20.45      -32.91     32.91 o 
  -2  12  16       10.85       34.37     32.96 o 
  -1  12  16      151.27      129.29     51.24 o 
   0  12  16      180.37      114.20     40.86 o 
   1  12  16      156.39      201.50     41.75 o 
   2  12  16       11.49      -25.85     53.65 o 
   3  12  16       20.90       97.07     66.49 o 
  -2  13  16       46.48        5.11     39.67 o 
  -1  13  16      166.86      246.31     63.48 o 
   0  13  16       12.37       43.72     40.40 o 
   1  13  16      162.60      143.17     71.76 o 
   2  13  16       45.55      111.94     35.09 o 
  -2  14  16       66.95      132.31     90.46 o 
  -1  14  16       47.79        4.70     53.30 o 
   0  14  16        7.22       32.58     68.59 o 
   1  14  16       46.72       86.23     43.93 o 
   2  14  16       64.18      147.34    173.94 o 
  -1  15  16       26.43       50.14     45.33 o 
   0  15  16      264.98      496.35    109.61 o 
   1  15  16       27.31       19.25    112.69 o 
  -1  16  16        3.00       61.32     49.28 o 
   0  16  16        6.57       -2.44     46.27 o 
   1  16  16        2.99      -53.17     53.17 o 
   1   0  17       44.63       45.58     21.20 o 
   2   0  17       14.85       38.91     27.32 o 
   3   0  17        0.81        1.96     34.46 o 
   4   0  17      150.13      193.66     64.42 o 
  -4   1  17       29.32      116.82     61.38 o 
  -3   1  17       40.64       50.74     51.13 o 
  -2   1  17       42.77       66.36     29.51 o 
  -1   1  17      195.95      209.05     22.49 o 
   0   1  17      602.38      604.10     35.46 o 
   1   1  17      194.49      166.00     31.07 o 
   2   1  17       39.81       39.20     38.67 o 
   3   1  17       38.50      -10.77     34.72 o 
   4   1  17       28.61      -14.59     98.36 o 
  -4   2  17       73.10       57.16     42.30 o 
  -3   2  17       63.49       93.10     57.16 o 
  -2   2  17      182.50      255.06     30.33 o 
  -1   2  17      233.96      283.17     25.19 o 
   0   2  17        5.64      -12.66     21.47 o 
   1   2  17      238.64      199.55     49.69 o 
   2   2  17      178.39      158.60     40.92 o 
   3   2  17       63.84       63.99     35.82 o 
   4   2  17       71.05       80.01    154.93 o 
  -4   3  17       10.48       22.38     32.67 o 
  -3   3  17       13.99       29.22     32.62 o 
  -2   3  17        6.53        5.78     27.55 o 
  -1   3  17       13.60       33.65     28.38 o 
   0   3  17      375.01      377.97     26.10 o 
   1   3  17       14.27        1.67     46.07 o 
   2   3  17        5.28      -42.80     42.80 o 
   3   3  17       15.14      134.53     89.52 o 
   4   3  17       10.05       63.60     53.80 o 
  -4   4  17       19.44      167.35     82.37 o 
  -3   4  17       80.08      116.93     31.76 o 
  -2   4  17      189.77      188.01     35.40 o 
  -1   4  17       61.77       81.33     28.34 o 
   0   4  17      222.49      202.74     30.69 o 
   1   4  17       62.65       84.06     32.42 o 
   2   4  17      186.48      206.78     43.11 o 
   3   4  17       79.98       64.60     48.95 o 
   4   4  17       18.93      -16.37     65.72 o 
  -4   5  17       13.44      118.25     84.81 o 
  -3   5  17       78.24       88.70     28.64 o 
  -2   5  17       71.37       44.11     27.99 o 
  -1   5  17      281.39      352.72     82.45 o 
   0   5  17      121.21       79.27     22.26 o 
   1   5  17      285.97      269.69     69.05 o 
   2   5  17       72.80       57.17     28.84 o 
   3   5  17       79.73       21.80     45.96 o 
   4   5  17       13.03      207.40    159.17 o 
  -4   6  17       40.31        1.60     57.98 o 
  -3   6  17       40.63       42.19     61.63 o 
  -2   6  17       24.44       19.09     31.43 o 
  -1   6  17       90.77      164.90     53.10 o 
   0   6  17      130.82      140.99     25.32 o 
   1   6  17       92.35      100.94     33.81 o 
   2   6  17       24.22       41.75     44.68 o 
   3   6  17       40.91      102.96     64.67 o 
   4   6  17       39.14       28.95     64.87 o 
  -3   7  17       16.78        5.53     36.78 o 
  -2   7  17       29.34       -4.79     33.24 o 
  -1   7  17        6.22       45.44     32.72 o 
   0   7  17      104.88      160.48     27.89 o 
   1   7  17        5.78       19.79     40.25 o 
   2   7  17       26.99       39.85     45.59 o 
   3   7  17       17.29        6.91     44.69 o 
  -3   8  17       32.10      118.63     32.59 o 
  -2   8  17       20.28       45.00     37.56 o 
  -1   8  17      208.49      275.93     53.43 o 
   0   8  17      186.96      212.19     41.98 o 
   1   8  17      215.42      228.12     50.01 o 
   2   8  17       18.73      -32.32     32.32 o 
   3   8  17       32.11       73.92     33.22 o 
  -3   9  17       82.34       93.15     41.11 o 
  -2   9  17       35.18        8.36     32.18 o 
  -1   9  17       70.16       72.05     43.07 o 
   0   9  17      168.49      246.34     41.01 o 
   1   9  17       68.56       55.07     44.29 o 
   2   9  17       34.34       56.04     73.06 o 
   3   9  17       81.07      -16.47     51.56 o 
  -3  10  17        5.26       -5.95     44.60 o 
  -2  10  17       21.33       48.68     41.27 o 
  -1  10  17      188.20      145.23     43.38 o 
   0  10  17       67.11       58.77     32.16 o 
   1  10  17      193.54      208.43     38.54 o 
   2  10  17       20.97      -12.58     37.98 o 
   3  10  17        5.12       36.64     54.59 o 
  -3  11  17       53.44       25.39     46.98 o 
  -2  11  17       22.15       58.53     34.09 o 
  -1  11  17       23.42      -21.03     59.78 o 
   0  11  17        4.57      -21.53     43.97 o 
   1  11  17       24.95        0.72     39.12 o 
   2  11  17       22.34        6.29     40.00 o 
   3  11  17       52.23      -65.49     65.49 o 
  -2  12  17       33.30        7.37     35.65 o 
  -1  12  17      103.28      209.02     41.63 o 
   0  12  17       12.64       24.71     41.97 o 
   1  12  17      102.03      164.71     43.84 o 
   2  12  17       33.51       45.38     38.02 o 
  -2  13  17       20.82      150.92     37.63 o 
  -1  13  17       76.75      157.87     39.96 o 
   0  13  17        0.53       97.07     36.87 o 
   1  13  17       77.99      136.08     64.03 o 
   2  13  17       21.82       45.36     46.82 o 
  -2  14  17        4.65      314.91     85.84 o 
  -1  14  17       19.18       67.07     40.86 o 
   0  14  17       32.23       14.48     44.88 o 
   1  14  17       19.29      -36.72     51.30 o 
   2  14  17        4.67      103.79    110.90 o 
  -1  15  17       49.97      101.11     92.59 o 
   0  15  17        8.43      103.28     99.61 o 
   1  15  17       49.12       24.35     77.24 o 
   0   0  18      670.69      752.54     55.20 o 
   1   0  18      160.68      148.14     30.27 o 
   2   0  18      112.50       54.03     42.73 o 
   3   0  18        6.86       45.70     59.25 o 
   4   0  18        0.02       43.15     66.55 o 
  -4   1  18       21.60       12.79     70.31 o 
  -3   1  18       10.62      -35.45     35.45 o 
  -2   1  18       19.50        4.81     44.21 o 
  -1   1  18      631.37      596.48     31.02 o 
   0   1  18       70.80      116.05     31.97 o 
   1   1  18      630.24      560.46     37.52 o 
   2   1  18       20.64        6.20     38.61 o 
   3   1  18       11.05       26.07     62.63 o 
   4   1  18       21.94      205.50     97.24 o 
  -4   2  18       45.30       49.92     58.73 o 
  -3   2  18      121.91       67.56     40.37 o 
  -2   2  18        1.74       63.02     39.81 o 
  -1   2  18      520.78      508.90     28.49 o 
   0   2  18      661.17      671.79     27.43 o 
   1   2  18      514.71      499.98     56.99 o 
   2   2  18        1.49       71.28    102.18 o 
   3   2  18      118.38       60.17     46.00 o 
   4   2  18       44.61      -29.97     54.27 o 
  -4   3  18       22.89      -48.52     61.82 o 
  -3   3  18        8.69       46.22     48.32 o 
  -2   3  18      286.51      319.12     31.95 o 
  -1   3  18      122.33      178.87     27.75 o 
   0   3  18      120.41      151.38     22.84 o 
   1   3  18      121.95      185.92     52.95 o 
   2   3  18      273.45      310.56     74.38 o 
   3   3  18        8.83      101.71     58.34 o 
   4   3  18       23.51       12.37    101.23 o 
  -4   4  18       36.64      -18.14     35.78 o 
  -3   4  18       79.37      165.72     35.66 o 
  -2   4  18       35.66       52.22     36.06 o 
  -1   4  18      105.18      135.84     32.25 o 
   0   4  18      131.46      175.62     25.18 o 
   1   4  18      101.86      148.37     34.17 o 
   2   4  18       36.58       87.42     42.92 o 
   3   4  18       76.19      253.93    147.05 o 
   4   4  18       35.94       -8.84     46.07 o 
  -3   5  18        7.14       16.80     45.98 o 
  -2   5  18       52.46       29.17     38.70 o 
  -1   5  18      106.50      123.45     40.20 o 
   0   5  18       42.91       22.26     23.33 o 
   1   5  18      103.97       56.71     50.67 o 
   2   5  18       51.54       33.93     41.57 o 
   3   5  18        6.98       42.29     66.75 o 
  -3   6  18       30.29       27.06     34.32 o 
  -2   6  18       61.85       51.27     39.84 o 
  -1   6  18       81.94       98.12     50.86 o 
   0   6  18      318.55      299.09     39.13 o 
   1   6  18       80.41       99.98     35.40 o 
   2   6  18       60.68       84.67     57.08 o 
   3   6  18       31.15       17.29     73.83 o 
  -3   7  18       22.12      -13.04     35.32 o 
  -2   7  18       30.33      -35.94     35.94 o 
  -1   7  18       33.66      121.10     32.26 o 
   0   7  18       15.48       60.49     29.63 o 
   1   7  18       32.06       53.65     34.53 o 
   2   7  18       29.86      -12.52     35.94 o 
   3   7  18       21.88       -2.72     78.27 o 
  -3   8  18       14.56       -4.51     43.50 o 
  -2   8  18       35.86      146.14     39.27 o 
  -1   8  18       93.85      135.71     76.31 o 
   0   8  18        8.42       38.99     43.02 o 
   1   8  18       94.20       61.86     29.28 o 
   2   8  18       37.15       20.79     53.68 o 
   3   8  18       13.69       70.18     40.37 o 
  -3   9  18       20.51      126.77     44.85 o 
  -2   9  18       68.35       70.93     54.20 o 
  -1   9  18       31.50       40.39     60.87 o 
   0   9  18      122.66      112.08     37.38 o 
   1   9  18       31.72       39.18     32.67 o 
   2   9  18       68.04       60.85     45.82 o 
   3   9  18       20.04       72.99    107.91 o 
  -3  10  18       51.81      153.72     58.73 o 
  -2  10  18       36.96       39.52     46.11 o 
  -1  10  18       36.30       19.33     47.11 o 
   0  10  18       43.33       19.98     33.11 o 
   1  10  18       35.12       78.33     63.81 o 
   2  10  18       36.63       69.80     85.65 o 
   3  10  18       53.02       43.79     70.41 o 
  -2  11  18        9.08       85.97     45.26 o 
  -1  11  18       93.03       92.62     61.82 o 
   0  11  18       11.15       15.67     40.69 o 
   1  11  18       93.23       83.41     72.85 o 
   2  11  18        9.17      -18.32     34.90 o 
  -2  12  18      125.07        4.77     48.91 o 
  -1  12  18       15.60      208.67    104.41 o 
   0  12  18      179.22      238.98     91.82 o 
   1  12  18       15.39       74.66     41.39 o 
   2  12  18      126.41      151.49     37.09 o 
  -2  13  18       76.72      325.45     46.89 o 
  -1  13  18        0.00       55.72     48.30 o 
   0  13  18       62.87       84.85     47.80 o 
   1  13  18        0.01       40.06     50.69 o 
   2  13  18       76.60      282.03     39.02 o 
  -1  14  18       41.96       -5.88     58.91 o 
   0  14  18        3.37      -19.17     44.15 o 
   1  14  18       42.79      -59.15     76.52 o 
   0  15  18        3.27      242.96     52.50 o 
   1   0  19       89.27       69.16     38.46 o 
   2   0  19        5.81       27.06     84.98 o 
   3   0  19       14.39      121.07     38.69 o 
   4   0  19        0.49      182.97    194.74 o 
  -3   1  19        9.12       15.38     42.06 o 
  -2   1  19       14.09       63.05     40.59 o 
  -1   1  19       76.22       81.61     32.72 o 
   0   1  19      334.81      330.95     35.01 o 
   1   1  19       72.76      102.39     32.39 o 
   2   1  19       14.65      -17.79     40.66 o 
   3   1  19        8.56      -23.18     38.33 o 
  -3   2  19       53.99      -14.01     31.99 o 
  -2   2  19       75.31      169.77     29.80 o 
  -1   2  19      253.39      302.97     34.20 o 
   0   2  19       36.08       31.10     25.99 o 
   1   2  19      250.14      236.78     53.44 o 
   2   2  19       77.36       74.87     68.53 o 
   3   2  19       54.77       18.25     47.28 o 
  -3   3  19       14.80       11.03     46.16 o 
  -2   3  19      190.24      238.03     47.77 o 
  -1   3  19       48.70      110.13     25.01 o 
   0   3  19       48.05       45.38     25.04 o 
   1   3  19       48.62       23.90     34.08 o 
   2   3  19      190.94      218.03     59.22 o 
   3   3  19       14.14      216.58     83.54 o 
  -3   4  19       10.64       93.57     53.17 o 
  -2   4  19      120.94      105.25     29.95 o 
  -1   4  19      314.53      339.10     33.01 o 
   0   4  19      188.72      239.00     38.00 o 
   1   4  19      319.37      318.64     72.92 o 
   2   4  19      118.55        4.71     60.68 o 
   3   4  19       10.40      -58.93     58.93 o 
  -3   5  19        5.45       -9.58     49.16 o 
  -2   5  19       32.90      -22.89     36.34 o 
  -1   5  19       18.36       67.99     52.00 o 
   0   5  19        3.19       33.94     35.03 o 
   1   5  19       17.78       57.76     33.12 o 
   2   5  19       33.36       57.17     36.26 o 
   3   5  19        5.50       73.29     49.05 o 
  -3   6  19       50.37      157.69     70.09 o 
  -2   6  19       57.99       60.30     48.65 o 
  -1   6  19      114.96      185.32     45.47 o 
   0   6  19       10.88       51.79     33.25 o 
   1   6  19      110.41      165.23     37.69 o 
   2   6  19       60.51       75.37     48.99 o 
   3   6  19       51.26       14.25     61.89 o 
  -3   7  19       45.01      102.76     56.30 o 
  -2   7  19        1.31      -38.17     38.17 o 
  -1   7  19      122.21      181.45     40.87 o 
   0   7  19        1.29      133.03     75.62 o 
   1   7  19      122.71       86.27     37.46 o 
   2   7  19        1.00      -25.04     36.39 o 
   3   7  19       44.99       12.85     39.58 o 
  -3   8  19       26.22      -68.09     71.99 o 
  -2   8  19       27.30      153.30     38.76 o 
  -1   8  19        7.61       69.37    106.17 o 
   0   8  19       75.52      273.38     90.19 o 
   1   8  19        8.32       51.07     45.72 o 
   2   8  19       27.57       -7.22     79.35 o 
   3   8  19       27.08       46.34     39.80 o 
  -3   9  19       20.86       37.42     37.63 o 
  -2   9  19       71.83      -25.28     64.44 o 
  -1   9  19       20.22      -26.36     42.33 o 
   0   9  19      514.25      502.68     42.86 o 
   1   9  19       20.45      -18.66     31.25 o 
   2   9  19       72.35       34.80     39.51 o 
   3   9  19       20.89      107.62     61.24 o 
  -2  10  19        1.97       87.33     73.75 o 
  -1  10  19       29.75        7.41    111.31 o 
   0  10  19        4.33      -13.75     89.94 o 
   1  10  19       29.36       87.64     34.99 o 
   2  10  19        1.79      -18.52     38.33 o 
  -2  11  19       23.15       73.28     91.00 o 
  -1  11  19       62.09      112.40     76.84 o 
   0  11  19        5.44      -12.02     63.44 o 
   1  11  19       60.14       97.74     45.21 o 
   2  11  19       24.07      144.69     39.26 o 
  -2  12  19       26.25       56.52     52.35 o 
  -1  12  19       25.52      -40.82     69.05 o 
   0  12  19        5.05       55.45     36.13 o 
   1  12  19       24.23       13.66     65.59 o 
   2  12  19       25.49       47.95    106.78 o 
  -1  13  19        2.72      -11.07    116.79 o 
   0  13  19        1.51      -66.90     76.84 o 
   1  13  19        2.46       25.59    121.37 o 
   0  14  19       18.46       63.24     54.89 o 
   0   0  20       16.31      -38.83     48.32 o 
   1   0  20      158.01      185.07     80.25 o 
   2   0  20       16.17      -33.65     41.51 o 
   3   0  20        7.30      125.20     47.53 o 
  -3   1  20       34.58       27.88     42.14 o 
  -2   1  20       44.18       14.61     50.17 o 
  -1   1  20       60.82      106.09     93.28 o 
   0   1  20       99.99       39.73     25.82 o 
   1   1  20       59.28      125.42     33.91 o 
   2   1  20       45.91       30.93     54.40 o 
   3   1  20       35.64      136.59    131.35 o 
  -3   2  20       24.95       55.87     65.81 o 
  -2   2  20      106.67      182.47     31.70 o 
  -1   2  20       37.04       41.52     52.40 o 
   0   2  20        3.89       15.78     24.37 o 
   1   2  20       36.40       15.83     32.20 o 
   2   2  20      111.16      166.45     62.32 o 
   3   2  20       25.22       38.55     49.14 o 
  -3   3  20       36.24       45.51     37.31 o 
  -2   3  20       20.73       83.93     46.42 o 
  -1   3  20       97.06      107.78     26.69 o 
   0   3  20      177.41      230.01     25.59 o 
   1   3  20      101.01       40.43     39.79 o 
   2   3  20       21.35       25.88     55.99 o 
   3   3  20       35.70      171.15     62.51 o 
  -3   4  20       22.05      110.99     90.80 o 
  -2   4  20      108.99       96.66     40.99 o 
  -1   4  20      112.64      142.68     27.09 o 
   0   4  20       97.62      147.44     30.06 o 
   1   4  20      109.05       67.59     52.59 o 
   2   4  20      113.63       18.37     38.13 o 
   3   4  20       21.70      137.54    182.02 o 
  -3   5  20       10.78       30.91     48.63 o 
  -2   5  20       29.23       59.42     37.59 o 
  -1   5  20       40.93       64.71     51.45 o 
   0   5  20       42.04       33.29     33.94 o 
   1   5  20       42.03       71.59     38.72 o 
   2   5  20       29.31       82.92     50.81 o 
   3   5  20       10.51       52.49    144.66 o 
  -3   6  20       23.28      110.51     71.90 o 
  -2   6  20      126.20       79.39     66.19 o 
  -1   6  20       34.55      168.74     51.69 o 
   0   6  20       48.54       97.86     31.29 o 
   1   6  20       33.31       52.12     93.05 o 
   2   6  20      127.50      104.14     93.74 o 
   3   6  20       23.67        0.70     66.77 o 
  -3   7  20       20.31      166.90     68.62 o 
  -2   7  20       22.58        8.73     45.47 o 
  -1   7  20       70.62      107.59     41.17 o 
   0   7  20       58.97      117.56     37.91 o 
   1   7  20       69.57      119.11     66.02 o 
   2   7  20       21.53       83.89     41.89 o 
   3   7  20       20.61      169.43     75.89 o 
  -2   8  20       65.45       74.03     63.23 o 
  -1   8  20       66.23       69.66     64.79 o 
   0   8  20        2.55      272.56    125.51 o 
   1   8  20       66.69       72.16     81.74 o 
   2   8  20       67.00        6.78     35.92 o 
  -2   9  20       27.99      120.47     78.04 o 
  -1   9  20       21.10      -15.88     48.50 o 
   0   9  20      188.65      521.64    275.65 o 
   1   9  20       22.76       -1.09     66.38 o 
   2   9  20       28.57       45.29     76.51 o 
  -2  10  20       32.31       62.95     86.78 o 
  -1  10  20        5.58      157.20     67.00 o 
   0  10  20       29.63      -60.37     60.37 o 
   1  10  20        5.73        6.95     37.89 o 
   2  10  20       32.34      -39.02     41.45 o 
  -2  11  20       20.29       87.59    117.62 o 
  -1  11  20       14.10      107.18    156.38 o 
   0  11  20       35.61      162.66     67.25 o 
   1  11  20       12.79      104.16     37.89 o 
   2  11  20       20.35      161.24     42.35 o 
  -1  12  20       36.13       60.21     75.15 o 
   0  12  20        8.78       88.86     50.34 o 
   1  12  20       36.23      -27.10     49.13 o 
   0  13  20       14.24      -42.84     42.84 o 
   1   0  21        6.66       23.66     33.04 o 
   2   0  21        2.55      -40.81     55.01 o 
   3   0  21       72.55      286.15     50.75 o 
  -3   1  21       45.31      155.01     38.47 o 
  -2   1  21        9.75      -56.46     56.46 o 
  -1   1  21      127.33      181.86     72.62 o 
   0   1  21       43.60       12.26     40.20 o 
   1   1  21      122.71       86.97     32.65 o 
   2   1  21        9.18      128.97     59.64 o 
   3   1  21       45.47      -21.90     51.75 o 
  -3   2  21        7.78      145.22     71.61 o 
  -2   2  21       63.46      152.21     58.47 o 
  -1   2  21       28.78       -5.52     45.36 o 
   0   2  21       15.44       30.03     27.73 o 
   1   2  21       29.87      -33.90     33.90 o 
   2   2  21       63.69      180.44     59.73 o 
   3   2  21        7.50       61.80     52.60 o 
  -3   3  21       25.84       86.00     49.60 o 
  -2   3  21       44.12       18.91     37.67 o 
  -1   3  21       73.26       95.45     37.92 o 
   0   3  21      126.66      180.39     38.01 o 
   1   3  21       72.48       53.10     35.36 o 
   2   3  21       43.33       26.83     59.46 o 
   3   3  21       25.73      -21.62     75.64 o 
  -3   4  21        1.36       58.24     75.52 o 
  -2   4  21       20.40       40.74     42.74 o 
  -1   4  21       68.52      111.26     42.11 o 
   0   4  21       65.69        4.02     49.56 o 
   1   4  21       66.35      101.34     57.70 o 
   2   4  21       19.81       47.46     58.18 o 
   3   4  21        1.27       -1.26     60.07 o 
  -3   5  21        8.45      208.18     91.88 o 
  -2   5  21       45.45       67.61     39.23 o 
  -1   5  21       34.76       35.40     27.62 o 
   0   5  21       12.15       -2.91     38.28 o 
   1   5  21       36.23      -16.81     34.89 o 
   2   5  21       46.32      -27.63     69.12 o 
   3   5  21        8.59      111.47     72.00 o 
  -3   6  21       35.95       -7.96     56.00 o 
  -2   6  21       54.17      -37.73     37.73 o 
  -1   6  21       57.19      120.23     34.39 o 
   0   6  21       10.48       50.43     31.76 o 
   1   6  21       58.07      124.66     39.44 o 
   2   6  21       54.83       27.02     41.51 o 
   3   6  21       35.20       13.10     72.06 o 
  -2   7  21        2.31       65.47     48.49 o 
  -1   7  21       64.57       44.62     36.76 o 
   0   7  21       74.69      173.93     50.02 o 
   1   7  21       65.32       50.23     53.25 o 
   2   7  21        2.52       70.25     42.97 o 
  -2   8  21        9.34      -41.90     41.90 o 
  -1   8  21       20.34      -57.31     57.31 o 
   0   8  21       36.23      155.45     41.98 o 
   1   8  21       19.87       42.38     34.33 o 
   2   8  21        9.81      -27.20     42.16 o 
  -2   9  21        8.38       48.18     70.03 o 
  -1   9  21        1.15       16.37     50.53 o 
   0   9  21        6.99      250.58    209.85 o 
   1   9  21        1.16       -7.57     69.73 o 
   2   9  21        7.99      -60.04     60.04 o 
  -1  10  21       52.50      127.02     64.02 o 
   0  10  21      231.75      217.18     64.99 o 
   1  10  21       53.43      122.82     59.94 o 
  -1  11  21       77.94      348.82    276.62 o 
   0  11  21       51.36       92.93    121.93 o 
   1  11  21       78.02      217.51    104.65 o 
   0  12  21       12.82      219.28    208.75 o 
   0   0  22      252.33      161.42     57.61 o 
   1   0  22       23.56      -14.15     38.71 o 
   2   0  22        1.76      106.35     59.57 o 
   3   0  22        1.21      107.21    166.96 o 
  -3   1  22       23.71      232.28     43.56 o 
  -2   1  22       15.98      -57.30     57.30 o 
  -1   1  22        9.17       29.98     36.68 o 
   0   1  22       56.66       23.92     47.65 o 
   1   1  22        8.33      -30.80     33.50 o 
   2   1  22       15.33      189.25     61.54 o 
   3   1  22       23.51       -8.00     69.56 o 
  -3   2  22        9.93      172.11     61.19 o 
  -2   2  22       38.52       34.21     62.18 o 
  -1   2  22       27.71        5.07     41.09 o 
   0   2  22       20.21      -37.00     37.00 o 
   1   2  22       26.05       -4.07     35.75 o 
   2   2  22       38.06      -37.69     55.12 o 
   3   2  22        9.91      214.21     67.50 o 
  -2   3  22       94.32       10.22     53.15 o 
  -1   3  22       89.28      161.70     92.50 o 
   0   3  22      290.76      245.76     53.57 o 
   1   3  22       90.69      104.12     39.50 o 
   2   3  22       91.88      139.56     61.91 o 
  -2   4  22       17.47       70.00     44.74 o 
  -1   4  22        3.84       86.31     52.84 o 
   0   4  22       46.27      108.32     35.88 o 
   1   4  22        3.78      -39.82     39.82 o 
   2   4  22       16.89       -1.62     47.00 o 
  -2   5  22       75.23       12.47     97.83 o 
  -1   5  22       93.48      205.90     31.54 o 
   0   5  22        8.73       -6.15     35.22 o 
   1   5  22       92.37       31.62     59.82 o 
   2   5  22       74.93      -21.54     63.45 o 
  -2   6  22       14.50       59.87     84.66 o 
  -1   6  22        0.44       46.98     29.90 o 
   0   6  22       79.97       50.65     33.52 o 
   1   6  22        0.71       -1.02     40.57 o 
   2   6  22       13.78       -3.42     74.42 o 
  -2   7  22       22.84       77.96     70.81 o 
  -1   7  22       25.91       81.64     60.71 o 
   0   7  22        4.95       56.47     43.89 o 
   1   7  22       25.39      122.41     64.37 o 
   2   7  22       22.32      118.73     54.78 o 
  -2   8  22       24.76      -43.44     43.44 o 
  -1   8  22       28.41      -20.79     62.26 o 
   0   8  22       12.99       90.51     83.37 o 
   1   8  22       27.94       41.96     43.69 o 
   2   8  22       23.47       90.56     44.67 o 
  -1   9  22        9.19       38.30     72.30 o 
   0   9  22       34.95      390.38    133.93 o 
   1   9  22        9.35       34.83     49.73 o 
  -1  10  22       37.91       55.34     73.12 o 
   0  10  22       11.41      -66.66     66.66 o 
   1  10  22       38.51       63.02     94.29 o 
   0  11  22        8.53      148.93     79.05 o 
   1   0  23       79.44       42.84     36.05 o 
   2   0  23        2.56      203.50     65.53 o 
  -2   1  23       12.02       18.49     58.69 o 
  -1   1  23        2.51      -27.87     50.92 o 
   0   1  23       10.54       -3.17     36.96 o 
   1   1  23        2.68      -49.71     49.71 o 
   2   1  23       12.69       32.11     63.02 o 
  -2   2  23        7.24      149.54     84.66 o 
  -1   2  23       27.80      -20.92     47.30 o 
   0   2  23      129.44      167.85     38.92 o 
   1   2  23       26.71       25.50     37.96 o 
   2   2  23        7.23      -56.13     56.13 o 
  -2   3  23        1.52      127.58     62.43 o 
  -1   3  23       91.50      143.95     44.22 o 
   0   3  23       20.99       41.78     55.27 o 
   1   3  23       88.55       18.73     31.87 o 
   2   3  23        1.42      221.22     65.98 o 
  -2   4  23        1.84       27.22    104.15 o 
  -1   4  23        2.66      202.08     42.41 o 
   0   4  23       38.32       -7.35     53.80 o 
   1   4  23        2.71       15.76     39.96 o 
   2   4  23        1.66      -17.40    116.08 o 
  -2   5  23       18.81       42.38     43.75 o 
  -1   5  23       58.91      107.97     55.64 o 
   0   5  23       36.93       30.36     44.59 o 
   1   5  23       59.41       26.71     41.87 o 
   2   5  23       18.22       31.78     42.51 o 
  -2   6  23       11.44      374.83    192.60 o 
  -1   6  23       50.21       76.84     66.50 o 
   0   6  23        4.66       26.68    104.42 o 
   1   6  23       49.70      -37.59     40.05 o 
   2   6  23       11.44      -26.02     69.74 o 
  -1   7  23        8.24      130.99     70.23 o 
   0   7  23       10.63      -23.38     51.03 o 
   1   7  23        7.43      119.88     43.35 o 
  -1   8  23        5.93      -68.27     68.27 o 
   0   8  23      160.72      381.70     51.11 o 
   1   8  23        6.46      -54.81     65.80 o 
   0   9  23        4.54      -46.59     46.59 o 
   0   0  24       36.91       -7.25     50.18 o 
   1   0  24       12.33      344.46     59.39 o 
   2   0  24        0.64      186.14     63.92 o 
  -2   1  24        8.82       -6.89    118.42 o 
  -1   1  24       22.80       33.85     37.42 o 
   0   1  24      128.01      141.39     83.19 o 
   1   1  24       23.01      158.43     37.82 o 
  -2   2  24       10.21      413.47     96.53 o 
  -1   2  24       35.37       14.98     40.95 o 
   0   2  24       14.53       14.37     52.58 o 
   1   2  24       34.46      -37.52     37.52 o 
   2   2  24        9.69      122.38     64.85 o 
  -2   3  24       19.06      -37.76     50.95 o 
  -1   3  24        9.98      -41.78     58.92 o 
   0   3  24        6.28      -24.20     55.16 o 
   1   3  24        9.48      -37.35     42.35 o 
   2   3  24       18.83      190.27     68.63 o 
  -1   4  24       26.66       81.35     96.48 o 
   0   4  24        0.06      -24.96    113.52 o 
   1   4  24       26.42       51.09     42.43 o 
  -1   5  24        6.67       78.06     61.11 o 
   0   5  24       20.51       99.15     41.80 o 
   1   5  24        6.80        1.82     45.66 o 
  -1   6  24       92.29       27.03     55.67 o 
   0   6  24        0.13      -32.89     44.77 o 
   1   6  24       93.52       -2.81     57.63 o 
   0   7  24       23.20      198.27    158.31 o 
   1   0  25        0.00      290.01     55.82 o 
  -1   1  25       41.38      -45.03     46.47 o 
   0   1  25        0.28      -52.74     52.74 o 
   1   1  25       40.07      -31.83     31.83 o 
  -1   2  25        1.11       68.84     85.42 o 
   0   2  25       56.54       -5.07     48.15 o 
   1   2  25        1.20       54.98     38.68 o 
  -1   3  25        9.28      -46.03     46.03 o 
   0   3  25        5.57       90.29     40.83 o 
  -1   4  25        5.88       56.15     62.54 o 
   0   4  25       40.30      -42.81     42.89 o 
   1   4  25        6.02      -50.88     50.88 o 
   0   5  25        1.92      -28.27     68.13 o 
                                                 
